# Supplementary material for: Adhirons are efficient tools to guide antiviral ligand discovery
Source: Commun Biol. 2025 Nov 26;8:1755. doi: 10.1038/s42003-025-09137-x (PMC12686443; doi:10.1038/s42003-025-09137-x)
Supplement: Supplementary file 3 — Supplementary Data [file 42003_2025_9137_MOESM3_ESM.xlsx]

## Sheet: CCHFV Cytotox 090821
					Transposed
Well Row	Well Col	Content	Raw Data (LENS)		A	443130	393602	468654	416446	385664	399878	491098	498440	527302	454126	487100	496266
		Time [s]	0		B	411044	406380	420132	494386	523012	500734	535364	532362	534916	2982	2864	2194
A	1	Sample X1	443130		C	439250	484046	460160	457980	467764	515128	465224	486910	491560	443044	459762	546924
A	2	Sample X2	393602		D	474166	514908	482970	209340	217464	227530	485614	507216	498794	488922	465600	502684
A	3	Sample X3	468654		E	377972	442166	392196	66826	70812	75672	512360	531712	495128	482738	450420	474154
A	4	Sample X4	416446		F	400604	514628	449912	407072	441430	447914	579024	577918	576970	2404	1246	1228
A	5	Sample X5	385664		G	433614	483882	464388	472594	495170	485016	2180	1816	1156	886	826	748
A	6	Sample X6	399878		H	868	1118	1038	1012	1178	1176	612	624	622	514	478	364
A	7	Sample X7	491098
A	8	Sample X8	498440		435129	400663	505613	479164		96.2013	85.449	101.742	90.4083	83.7257	86.8115	106.615	108.209	114.475	98.5884	105.747	107.737
A	9	Sample X9	527302		412519	506044	534214	2680		89.2356	88.223	91.2085	107.329	113.543	108.707	116.225	115.573	116.128	0.647377	0.62176	0.476306
A	10	Sample X10	454126		461152	480291	481231	483243		95.3589	105.084	99.8984	99.4251	101.549	111.832	100.998	105.706	106.715	96.1826	99.812	118.734
A	11	Sample X11	487100		490681	218111	497208	485735		102.939	111.784	104.85	45.4467	47.2103	49.3956	105.424	110.114	108.286	106.142	101.079	109.13
A	12	Sample X12	496266		404111	71103.3	513067	469104		82.0558	95.992	85.1438	14.5076	15.3729	16.428	111.231	115.432	107.49	104.8	97.7839	102.936
B	1	Sample X13	411044		455048	432139	577971	1626		86.9691	111.723	97.6736	88.3733	95.8322	97.2399	125.703	125.463	125.257	0.521896	0.2705	0.266593
B	2	Sample X14	406380		460628	484260	1717.33	820		94.1354	105.048	100.816	102.598	107.499	105.295	0.473267	0.394244	0.250962	0.192346	0.17932	0.162387
B	3	Sample X15	420132		1008	1122	619.333	452		0.188438	0.242712	0.225345	0.2197	0.255738	0.255304	0.132862	0.135467	0.135033	0.111587	0.103771	0.0790226
B	4	Sample X16	494386
B	5	Sample X17	523012
B	6	Sample X18	500734
B	7	Sample X19	535364			50 ng Aff	30	1.8	0.6	0.6	2	1.25
B	8	Sample X20	532362
B	9	Sample X21	534916
B	10	Sample X22	2982
B	11	Sample X23	2864
B	12	Sample X24	2194
C	1	Sample X25	439250
C	2	Sample X26	484046
C	3	Sample X27	460160
C	4	Sample X28	457980
C	5	Sample X29	467764
C	6	Sample X30	515128
C	7	Sample X31	465224
C	8	Sample X32	486910
C	9	Sample X33	491560
C	10	Sample X34	443044
C	11	Sample X35	459762
C	12	Sample X36	546924
D	1	Sample X37	474166
D	2	Sample X38	514908
D	3	Sample X39	482970
D	4	Sample X40	209340
D	5	Sample X41	217464
D	6	Sample X42	227530
D	7	Sample X43	485614
D	8	Sample X44	507216
D	9	Sample X45	498794
D	10	Sample X46	488922
D	11	Sample X47	465600
D	12	Sample X48	502684
E	1	Sample X49	377972
E	2	Sample X50	442166
E	3	Sample X51	392196
E	4	Sample X52	66826
E	5	Sample X53	70812
E	6	Sample X54	75672
E	7	Sample X55	512360
E	8	Sample X56	531712
E	9	Sample X57	495128
E	10	Sample X58	482738
E	11	Sample X59	450420
E	12	Sample X60	474154
F	1	Sample X61	400604
F	2	Sample X62	514628
F	3	Sample X63	449912
F	4	Sample X64	407072
F	5	Sample X65	441430
F	6	Sample X66	447914
F	7	Sample X67	579024
F	8	Sample X68	577918
F	9	Sample X69	576970
F	10	Sample X70	2404
F	11	Sample X71	1246
F	12	Sample X72	1228
G	1	Sample X73	433614
G	2	Sample X74	483882
G	3	Sample X75	464388
G	4	Sample X76	472594
G	5	Sample X77	495170
G	6	Sample X78	485016
G	7	Sample X79	2180
G	8	Sample X80	1816
G	9	Sample X81	1156
G	10	Sample X82	886
G	11	Sample X83	826
G	12	Sample X84	748
H	1	Sample X85	868
H	2	Sample X86	1118
H	3	Sample X87	1038
H	4	Sample X88	1012
H	5	Sample X89	1178
H	6	Sample X90	1176
H	7	Sample X91	612
H	8	Sample X92	624
H	9	Sample X93	622
H	10	Sample X94	514
H	11	Sample X95	478
H	12	Sample X96	364

## Sheet: CCHFV Cytotox 120821
						Transposed
Well Row	Well Row	Well Col	Raw Data (LENS)			A	209870	249802	238444	299462	384226	403062	537226	470066	538350	462842	428246	432408
			0			B	456654	427032	461794	504644	526090	506094	556276	525160	501340	518660	492538	448214
A	A	1	209870			C	479766	493056	475796	509118	489852	519350	561398	529880	525190	466144	418892	375084
A	A	2	249802			D	196942	197240	227990	455394	475196	423038	484952	519668	481608	371408	328874	344810
A	A	3	238444			E	31312	28948	31398	477592	457436	488698	474260	506364	478666	517674	479734	418660
A	A	4	299462			F	295546	298274	356964	454876	448030	519576	514442	511196	472404	483712	494694	405062
A	A	5	384226			G	724	776	970	1176	1300	1368	1212	1292	1164	1346	1264	1008
A	A	6	403062			H	382	388	498	570	580	544	544	592	514	480	460	522
A	A	7	537226
A	A	8	470066			232705	362250	515214	441165	Media control	45.5095	54.1687	51.7057	64.9372	83.318	87.4025	116.496	101.932	116.739	100.366	92.8636	93.7661
A	A	9	538350			448493	512276	527592	486471		99.0238	92.6003	100.138	109.43	114.081	109.745	120.626	113.879	108.714	112.47	106.805	97.1936
A	A	10	462842			482873	506107	538823	420040		104.036	106.917	103.175	110.4	106.223	112.619	121.737	114.903	113.886	101.082	90.8352	81.3356
A	A	11	428246			207391	451209	495409	348364		42.7062	42.7708	49.4388	98.7505	103.045	91.7343	105.16	112.688	104.435	80.5385	71.3151	74.7708
A	A	12	432408			30552.7	474575	486430	472023		6.78989	6.27727	6.80854	103.564	99.1933	105.972	102.842	109.803	103.797	112.256	104.029	90.7849
B	B	1	456654			316928	474161	499347	461156		64.0881	64.6796	77.4063	98.6382	97.1537	112.668	111.555	110.851	102.439	104.891	107.273	87.8362
B	B	2	427032			823.333	1281.33	1222.67	1206		0.156997	0.168273	0.210341	0.255011	0.2819	0.296646	0.262818	0.280165	0.252409	0.291875	0.274094	0.218581
B	B	3	461794			422.667	564.667	550	487.333		0.0828353	0.0841364	0.107989	0.123602	0.125771	0.117964	0.117964	0.128373	0.111459	0.104086	0.0997493	0.113194
B	B	4	504644
B	B	5	526090							DMSO control	42.0289	50.0257	47.7511	59.9707	76.9456	80.7178	107.586	94.1361	107.811	92.6894	85.7611	86.5946
B	B	6	506094								91.4502	85.518	92.4795	101.061	105.356	101.351	111.401	105.169	100.399	103.868	98.6364	89.76
B	B	7	556276								96.0786	98.7401	95.2836	101.957	98.0985	104.006	112.426	106.115	105.175	93.3507	83.8879	75.1148
B	B	8	525160								39.4399	39.4996	45.6576	91.1978	95.1634	84.7182	97.1172	104.069	96.4475	74.3787	65.8608	69.0521
B	B	9	501340								6.27059	5.79717	6.28781	95.6432	91.6068	97.8673	94.976	101.405	95.8583	103.67	96.0722	83.8414
B	B	10	518660								59.1865	59.7328	71.4861	91.0941	89.7231	104.051	103.023	102.373	94.6043	96.8688	99.0681	81.1183
B	B	11	492538								0.144989	0.155403	0.194254	0.235507	0.26034	0.273958	0.242717	0.258738	0.233104	0.269552	0.25313	0.201863
B	B	12	448214								0.0764999	0.0777014	0.0997302	0.114149	0.116152	0.108942	0.108942	0.118555	0.102934	0.0961255	0.0921202	0.104536
C	C	1	479766
C	C	2	493056
C	C	3	475796
C	C	4	509118
C	C	5	489852
C	C	6	519350
C	C	7	561398
C	C	8	529880
C	C	9	525190
C	C	10	466144
C	C	11	418892
C	C	12	375084
D	D	1	196942
D	D	2	197240
D	D	3	227990
D	D	4	455394
D	D	5	475196
D	D	6	423038
D	D	7	484952
D	D	8	519668
D	D	9	481608
D	D	10	371408
D	D	11	328874
D	D	12	344810
E	E	1	31312
E	E	2	28948
E	E	3	31398
E	E	4	477592
E	E	5	457436
E	E	6	488698
E	E	7	474260
E	E	8	506364
E	E	9	478666
E	E	10	517674
E	E	11	479734
E	E	12	418660
F	F	1	295546
F	F	2	298274
F	F	3	356964
F	F	4	454876
F	F	5	448030
F	F	6	519576
F	F	7	514442
F	F	8	511196
F	F	9	472404
F	F	10	483712
F	F	11	494694
F	F	12	405062
G	G	1	724
G	G	2	776
G	G	3	970
G	G	4	1176
G	G	5	1300
G	G	6	1368
G	G	7	1212
G	G	8	1292
G	G	9	1164
G	G	10	1346
G	G	11	1264
G	G	12	1008
H	H	1	382
H	H	2	388
H	H	3	498
H	H	4	570
H	H	5	580
H	H	6	544
H	H	7	544
H	H	8	592
H	H	9	514
H	H	10	480
H	H	11	460
H	H	12	522

## Sheet: CCHFV Cytotox 200821
						Transposed
Well Row	Well Col	Content	Raw Data (LENS)			A	563664	580358	574468	329868	324016	353694	725728	736728	752816	741526	699856	695852
		Time [s]	0			B	733110	802138	748460	760866	718884	761146	765880	767210	784698	799266	804386	716324
A	1	Sample X1	563664			C	757628	806634	775278	761876	698286	782248	779790	729378	766772	637324	565102	621664
A	2	Sample X2	580358			D	284558	313252	328906	745202	676360	764744	768744	744078	773506	679792	670950	718554
A	3	Sample X3	574468			E	27522	21090	24386	759546	743080	769582	765430	761262	783018	719986	710248	732350
A	4	Sample X4	329868			F	508322	533582	623046	648222	664652	693074	727144	704812	766484	704958	717854	688590
A	5	Sample X5	324016			G	1446	1646	1592	1698	1720	1742	1946	2318	2620	2656	3030	2488
A	6	Sample X6	353694			H	528	524	770	626	810	798	916	806	1070	1286	1262	1182
A	7	Sample X7	725728
A	8	Sample X8	736728			572830	335859	738424	712411	Media control	80.0886	82.4606	81.6237	46.8695	46.038	50.2549	103.116	104.679	106.964	105.36	99.4395	98.8706
A	9	Sample X9	752816			761236	746965	772596	773325		104.164	113.972	106.345	108.108	102.143	108.148	108.821	109.01	111.494	113.564	114.292	101.779
A	10	Sample X10	741526			779847	747470	758647	608030		107.648	114.611	110.156	108.252	99.2164	111.146	110.797	103.634	108.947	90.5546	80.2929	88.3296
A	11	Sample X11	699856			308905	728769	762109	689765		40.4316	44.5086	46.7328	105.883	96.1011	108.659	109.228	105.723	109.904	96.5887	95.3324	102.096
A	12	Sample X12	695852			24332.7	757403	769903	720861		3.91048	2.99659	3.4649	107.921	105.581	109.347	108.757	108.164	111.256	102.3	100.916	104.056
B	1	Sample X13	733110			554983	668649	732813	703801		72.2253	75.8144	88.5259	92.1031	94.4375	98.4759	103.317	100.144	108.906	100.164	101.997	97.8388
B	2	Sample X14	802138			1561.33	1720	2294.67	2724.67		0.205456	0.233873	0.2262	0.241261	0.244387	0.247513	0.276499	0.329355	0.372264	0.37738	0.43052	0.353509
B	3	Sample X15	748460			607.333	744.667	930.667	1243.33		0.0750212	0.0744529	0.109406	0.0889456	0.115089	0.113384	0.13015	0.114521	0.152032	0.182722	0.179312	0.167945
B	4	Sample X16	760866
B	5	Sample X17	718884							DMSO control	76.9178	79.1959	78.3921	45.0139	44.2154	48.2652	99.0331	100.534	102.73	101.189	95.5026	94.9562
B	6	Sample X18	761146								100.04	109.46	102.135	103.828	98.0992	103.866	104.512	104.694	107.08	109.068	109.767	97.7499
B	7	Sample X19	765880								103.386	110.074	105.795	103.966	95.2884	106.746	106.41	99.5312	104.634	86.9695	77.114	84.8325
B	8	Sample X20	767210								38.8309	42.7465	44.8826	101.691	92.2964	104.357	104.903	101.537	105.553	92.7647	91.5581	98.0542
B	9	Sample X21	784698								3.75566	2.87795	3.32772	103.648	101.401	105.017	104.451	103.882	106.851	98.2496	96.9207	99.9368
B	10	Sample X22	799266								69.3658	72.8128	85.0211	88.4566	90.6987	94.5772	99.2264	96.1789	104.595	96.1989	97.9586	93.9653
B	11	Sample X23	804386								0.197322	0.224614	0.217245	0.23171	0.234712	0.237714	0.265552	0.316315	0.357526	0.362439	0.413475	0.339513
B	12	Sample X24	716324								0.0720511	0.0715052	0.105075	0.0854242	0.110533	0.108895	0.124998	0.109987	0.146013	0.175488	0.172213	0.161296
C	1	Sample X25	757628
C	2	Sample X26	806634
C	3	Sample X27	775278
C	4	Sample X28	761876
C	5	Sample X29	698286
C	6	Sample X30	782248
C	7	Sample X31	779790
C	8	Sample X32	729378
C	9	Sample X33	766772
C	10	Sample X34	637324
C	11	Sample X35	565102
C	12	Sample X36	621664
D	1	Sample X37	284558
D	2	Sample X38	313252
D	3	Sample X39	328906
D	4	Sample X40	745202
D	5	Sample X41	676360
D	6	Sample X42	764744
D	7	Sample X43	768744
D	8	Sample X44	744078
D	9	Sample X45	773506
D	10	Sample X46	679792
D	11	Sample X47	670950
D	12	Sample X48	718554
E	1	Sample X49	27522
E	2	Sample X50	21090
E	3	Sample X51	24386
E	4	Sample X52	759546
E	5	Sample X53	743080
E	6	Sample X54	769582
E	7	Sample X55	765430
E	8	Sample X56	761262
E	9	Sample X57	783018
E	10	Sample X58	719986
E	11	Sample X59	710248
E	12	Sample X60	732350
F	1	Sample X61	508322
F	2	Sample X62	533582
F	3	Sample X63	623046
F	4	Sample X64	648222
F	5	Sample X65	664652
F	6	Sample X66	693074
F	7	Sample X67	727144
F	8	Sample X68	704812
F	9	Sample X69	766484
F	10	Sample X70	704958
F	11	Sample X71	717854
F	12	Sample X72	688590
G	1	Sample X73	1446
G	2	Sample X74	1646
G	3	Sample X75	1592
G	4	Sample X76	1698
G	5	Sample X77	1720
G	6	Sample X78	1742
G	7	Sample X79	1946
G	8	Sample X80	2318
G	9	Sample X81	2620
G	10	Sample X82	2656
G	11	Sample X83	3030
G	12	Sample X84	2488
H	1	Sample X85	528
H	2	Sample X86	524
H	3	Sample X87	770
H	4	Sample X88	626
H	5	Sample X89	810
H	6	Sample X90	798
H	7	Sample X91	916
H	8	Sample X92	806
H	9	Sample X93	1070
H	10	Sample X94	1286
H	11	Sample X95	1262
H	12	Sample X96	1182

## Sheet: Combined CCHFV Cytotox results
2021-08-06			average		2021-08-12			average		2021-08-20			average		Combined
96.2013	85.449	101.742	94.4642		42.0289	50.0257	47.7511	46.6019		76.9178	79.1959	78.3921	78.1686		94.4642	46.6019	78.1686	73.0782
90.4083	83.7257	86.8115	86.9818		59.9707	76.9456	80.7178	72.5447		45.0139	44.2154	48.2652	45.8315		86.9818	72.5447	45.8315	68.4527
106.615	108.209	114.475	109.766		107.586	94.1361	107.811	103.177		99.0331	100.534	102.73	100.766		109.766	103.177	100.766	104.57
98.5884	105.747	107.737	104.024		92.6894	85.7611	86.5946	88.3484		101.189	95.5026	94.9562	97.2159		104.024	88.3484	97.2159	96.5295
89.2356	88.223	91.2085	89.5557		91.4502	85.518	92.4795	89.8159		100.04	109.46	102.135	103.879		89.5557	89.8159	103.879	94.4167
107.329	113.543	108.707	109.86		101.061	105.356	101.351	102.589		103.828	98.0992	103.866	101.931		109.86	102.589	101.931	104.793
116.225	115.573	116.128	115.975		111.401	105.169	100.399	105.656		104.512	104.694	107.08	105.429		115.975	105.656	105.429	109.02
95.3589	105.084	99.8984	100.114		103.868	98.6364	89.76	97.4213		109.068	109.767	97.7499	105.528		100.114	97.4213	105.528	101.021
99.4251	101.549	111.832	104.269		96.0786	98.7401	95.2836	96.7008		103.386	110.074	105.795	106.418		104.269	96.7008	106.418	102.463
100.998	105.706	106.715	104.473		101.957	98.0985	104.006	101.354		103.966	95.2884	106.746	102		104.473	101.354	102	102.609
96.1826	99.812	118.734	104.91		112.426	106.115	105.175	107.905		106.41	99.5312	104.634	103.525		104.91	107.905	103.525	105.447
102.939	111.784	104.85	106.524		93.3507	83.8879	75.1148	84.1178		86.9695	77.114	84.8325	82.972		106.524	84.1178	82.972	91.2047
45.4467	47.2103	49.3956	47.3509		39.4399	39.4996	45.6576	41.5323		38.8309	42.7465	44.8826	42.1533		47.3509	41.5323	42.1533	43.6789
105.424	110.114	108.286	107.941		91.1978	95.1634	84.7182	90.3598		101.691	92.2964	104.357	99.4481		107.941	90.3598	99.4481	99.2497
106.142	101.079	109.13	105.451		97.1172	104.069	96.4475	99.2114		104.903	101.537	105.553	103.998		105.451	99.2114	103.998	102.887
82.0558	95.992	85.1438	87.7305		74.3787	65.8608	69.0521	69.7639		92.7647	91.5581	98.0542	94.1257		87.7305	69.7639	94.1257	83.8733
14.5076	15.3729	16.428	15.4362		6.27059	5.79717	6.28781	6.11852		3.75566	2.87795	3.32772	3.32045		15.4362	6.11852	3.32045	8.29171
111.231	115.432	107.49	111.384		95.6432	91.6068	97.8673	95.0391		103.648	101.401	105.017	103.355		111.384	95.0391	103.355	103.26
104.8	97.7839	102.936	101.84		94.976	101.405	95.8583	97.4132		104.451	103.882	106.851	105.061		101.84	97.4132	105.061	101.438
86.9691	111.723	97.6736	98.7886		103.67	96.0722	83.8414	94.5279		98.2496	96.9207	99.9368	98.369		98.7886	94.5279	98.369	97.2285
88.3733	95.8322	97.2399	93.8151		59.1865	59.7328	71.4861	63.4684		69.3658	72.8128	85.0211	75.7332		93.8151	63.4684	75.7332	77.6723
125.703	125.463	125.257	125.474		91.0941	89.7231	104.051	94.9561		88.4566	90.6987	94.5772	91.2442		125.474	94.9561	91.2442	103.892
94.1354	105.048	100.816	100		103.023	102.373	94.6043	100		99.2264	96.1789	104.595	100		100	100	100	100
102.598	107.499	105.295	105.13		96.8688	99.0681	81.1183	92.3517		96.1989	97.9586	93.9653	96.0409		105.13	92.3517	96.0409	97.841

## Sheet: CCHFV rep 081021 plate1
Vessel Name: AF CCHFV MGS AF1 and AF2 screen 08/10/21 plate 1
Metric: Total Green Object Integrated Intensity (GCU x µm²/Image)
Cell Type:
Passage: 0
Notes:
Analysis: AF CCHFV MGS 081021 Lower T and better filters
Date Time	Elapsed	B2	B3	B4	B5	B6	B7	B8	B9	B10	C2	C3	C4	C5	C6	C7	C8	C9	C10	D2	D3	D4	D5	D6	D7	D8	D9	D10	E2	E3	E4	E5	E6	E7	E8	E9	E10	F2	F3	F4	F5	F6	F7	F8	F9	F10	G2	G3	G4
2021-10-08 11:00:00	0	15985.1	17768.2	16491.1	17620.6	20727.5	15973.2	18189.6	16353.6	17950.8	17937.2	15654.6	18989.7	17026.8	16342.5	17442.9	21435.2	20009.8	16029.7	17946.7	20684.1	19880.1	20676	21813	19521.7	26923.8	17984.1	19286.8	17374.3	18922.4	20030.6	18085.2	19614	19646.8	20999	17555.5	21280.6	17007.6	19196.9	18226.7	17975.2	19128.3	16132.3	20726.1	23176.7	20621.1	15970.9	17261.4	16086.3
2021-10-08 13:00:00	2	14816.5	18570.3	16686	17097.1	20188.8	15434.5	16404.8	15245.1	16641.1	17315.9	14970	18883.6	17438.2	15338.6	20028.3	21058.7	20876.9	16556.2	19192	19878	19866.2	21395.6	22865	19770.8	26417.5	17741.9	18703.9	18833.4	20135.2	19867.3	16638.6	17838.5	18634.1	20114.3	15774.3	19612.9	15997.5	18758.8	17006.3	16144.7	17785	15069.9	28364.2	30792.6	29099.1	15316.8	15506.1	15463.5
2021-10-08 15:00:00	4	14228.3	18905	16208.9	16614.2	19547.3	15355.8	14776.2	14708.6	15891.3	17108.8	15329.7	19101	16953.5	14915.8	20334.9	20694.4	21400.5	16218.6	18395.9	19438	19155.6	21495.8	22824.1	19111	26208	16878.6	17975.4	19150.7	20609.2	20113.5	16948.7	18534.7	18007.7	19580.2	14787.2	19500.9	15830.2	19506	17129.4	16613.1	17340.6	15222.2	44095.7	46928.2	47711.9	15207.2	15562.4	15397.7
2021-10-08 17:00:00	6	15156.8	18950.4	16374.1	17542	20602.3	16188.5	13892.2	14273.6	15274	17723.3	16824.7	19539.3	17860	15032.8	21306.3	20275.9	20977	16635.7	18010.3	19399.7	18699.2	20578.8	22213.3	18893	25335.2	16886.3	17346.1	18988.7	19770.3	19488.7	17518.1	18932	19957	19333.8	14527	19177.3	15920	19239.2	17936	17380.8	17478.1	16624	58689	62536.3	66229.9	15073.3	15165.7	15549.6
2021-10-08 19:00:00	8	15296.8	19464.9	16937	17839.2	21437.1	16975.9	13894	14248.3	15928.5	18217	16203.4	20341.2	17504.4	15377.1	21932.2	18866.7	20638.5	16334.7	17746.7	19210	18530.8	20183.5	21414.6	18517.2	24495.5	15645.5	16843.6	18288.7	19580.1	20109.9	17606.9	19449.5	20257.6	19393.5	14592	18870.2	16390.7	19636.2	18802.1	17706.7	17291.8	17096.7	76402	81661.4	85438.3	15128.3	14569.4	14954.8
2021-10-08 21:00:00	10	16273.9	20309.7	18381.5	19149.5	23479.6	18610.3	15539.8	15439.8	16933	18832.6	17548.3	21458.6	18936.1	17275.2	22804.8	18913.8	21011.1	17586.4	18299	19733.7	19989.4	20651.6	21842.3	18904.8	25091.9	16315.2	16637.6	18938.8	20208.6	20778.1	18743.9	20656.1	21378.7	20318.6	15709.4	20772.3	17382.7	21125.6	20271.7	19810.4	18794.7	19080.7	99169.7	102096	110223	15442.4	15003.5	16219.9
2021-10-08 23:00:00	12	16406.9	21331.5	18620.6	20740	24438.7	19284.7	16067.7	16693.9	18220	19488.4	18379.9	21968.7	20966.9	18760.5	23605.8	19284.5	21666.4	18382.3	19680	19616.1	20897	21771.7	22695	19807.5	25598.7	16880.3	17498.9	19713.1	20609.4	21502.9	20148.6	21397.3	22513.2	21067.3	16090	20978.5	18160.5	22242.3	21654.3	20437	19937.4	20205.3	118070	120794	130253	15026.5	15212.3	15714.3
2021-10-09 01:00:00	14	18017.8	21908.5	20572.1	20587.4	24660.6	20652	16612.1	18196.5	20844.2	19596.9	20141.4	23101.8	23842.4	20019.6	25754.2	21136.6	22477.9	19948.8	21263.4	21362.2	21213.5	23217	24887.9	20586.9	27759.4	18131.1	18179.9	20554.7	21683.4	23289.1	21484.4	23493.4	25432.1	22385.3	16101.7	21676.6	19500.8	23868.5	23257.2	22191.7	22559.2	21752.1	136385	138302	149926	16052.2	16426.6	16755.6
2021-10-09 03:00:00	16	20111.7	23248.2	21714.4	22182.1	25489	21212.6	18472.4	19903.7	21536	21559.8	23544	23439.7	26224.9	22519.9	27809.5	23096.5	24155.2	21926.8	23569.6	23374	23271.1	25654.8	26740	22988.6	30646.9	18975.8	20805.5	23131.4	24184.4	24943.7	24548.1	26952.9	27320.6	22234.2	16179.5	22118.9	21815.5	26486.4	25779.9	24508.9	25484.9	24309.6	152967	154517	167331	17712.8	17879.2	18008.4
2021-10-09 05:00:00	18	22229.3	25273	24186.4	22216.5	25429.7	21045	20701.7	22480.6	23946.2	24359.6	26320.9	25059.4	29279.1	25832.1	31485.7	26415.7	26553.1	24444.2	26125	24921.5	25984.8	26906.7	29645	25144.6	33382.4	21273.3	22660.8	24555.9	26047.8	27636.9	26888.1	30571.2	31381.2	24360.3	17519.6	23192.6	25525.7	29393.9	27861.3	28092.3	28431	28096.7	167427	167891	183308	19178.1	19881.1	19643.9
2021-10-09 07:00:00	20	24774.6	27693.5	27028.8	21446	24196	20636.8	23215.7	23842.7	27245.3	26052.6	27914.3	28162	32810	27981.6	35151.2	28160.2	29852	24909.5	27655.2	28235	27284.3	29957.9	32408.5	27033.8	35108.3	23651.9	26250.3	26154.5	28207.2	29462	30165.4	33875.4	35953.9	25781.4	19793.1	24347	28791.3	33221.2	31684.4	31130.1	33028.7	31267	181829	181518	197637	22276.9	23414.6	22716.8
2021-10-09 09:00:00	22	26668.5	29520.8	29920.7	22137.5	24127	20473.9	26485.3	27368.6	30181.8	28442.8	31851	28876.5	35327.9	31846.2	38796.1	31722.1	31806.9	27220.4	30470	29708.2	29896.4	31900.1	35839.3	30209.2	37980.7	26292.6	28817.3	27952.9	30746.8	31383.5	33482.9	35690.6	38280.2	27714.6	21450.2	27034.7	32791.4	35592.9	35280.6	34434.3	37295.1	33294.7	194301	195258	211296	24571.3	26342.2	25662.7
2021-10-09 11:00:00	24	29408.7	33652.6	31697.9	20760.4	22887.6	19834.8	27695	28966.7	31753.6	31901.6	34152.7	32003.2	39227.1	35047	41124.1	34425.8	34462.9	32175.2	33377.8	31447.3	33626.3	35992.1	39728.3	33553.4	41187	29048.9	31797.5	29642.4	32816.1	35607.3	36743.1	41825.4	42253.1	29834.2	23479.2	27670.6	36483.3	40425.6	38920.6	38056.7	39080.5	36547.1	205143	203863	224639	27992.2	31551.7	28231.9
2021-10-09 13:00:00	26	31648.1	35853.8	32866.4	19844.2	21829.5	18454.4	30785.5	30009	33986.1	33653.2	39331.5	33805	44263.3	39933.2	41710	36079.3	36099.4	34017.8	37346.7	33326.2	35768.2	37511.2	41648.1	36092.8	43897.7	29017.4	31965.3	31876	37974.6	38956.9	36715.3	46258.7	46476.7	32203.1	24523.6	29361.8	40722.5	43279.2	40335.6	40411.3	42030.8	38518.8	212784	214284	233838	31342	33132	32542.5
2021-10-09 15:00:00	28	33191.6	35984.9	35913.7	19188.1	20388.9	17641.6	31416.3	34931.8	36309.8	34703.7	41867.6	35578.8	47472.6	43464.9	44885	36603.6	39299.1	33887.5	39705	35257.6	37645.8	39224.4	43212.2	37215	45422.8	30537.3	34070.3	33710	40169.2	41581.6	40636.2	47827.4	49368.8	33158.6	25662.2	32150.8	44966	45188.2	44082	43243	44164.7	43602.3	221501	222244	243379	34187.9	35376.5	32105.8
2021-10-09 17:00:00	30	36181.5	38741.6	40230.6	19684.9	20707.5	19060.1	35319.2	37327.1	41479.6	37657.3	47104.8	38711.9	50325.8	46628.4	51112.7	43759.3	41662.3	36414.7	43162.2	38414.4	39967.7	45576.6	46840.7	43272.9	49771.2	33368	38504.9	34587.4	43688.2	44075.8	43546.5	52564.1	54419.7	35988	28181.9	34894.9	50182.6	53440.3	49667.7	45881.8	49310.2	47902.4	232762	231913	256039	38545.7	36117.6	38961.6
2021-10-09 19:00:00	32	34568.5	39805.4	36224	20361.5	21385.7	18607.8	37401.4	37422.4	41133.6	41046	49875.7	38816.5	55273.8	49226.6	49086.4	41896.1	43384.4	36307.1	44828.6	40428.4	41798.2	47643.8	47384.2	42890.9	51842.3	33221.9	41182	35889.8	44177.8	42768.7	45155.4	55657.5	58875.1	39442.2	28423.8	33841.4	53501.2	55157.8	48246.4	48764.9	51672.5	50673.3	234443	231528	260281	39695.1	39558.8	38483.7
2021-10-09 21:00:00	34	35608.7	39132.7	36970	20501.4	20703.7	18921.3	36642.2	37768.5	42111.9	41452	49938.8	40601.8	51258.3	49493.7	52165.1	42718.7	43672.5	37565.4	46238.1	39342.9	42610.2	48966	47269.4	41126.9	52122.7	33235.8	41028.6	38157.6	47130.8	44107.4	47523.9	57749.3	59205.9	39374.2	29011	35049.1	54606.6	56325.2	49961.3	47654.5	53723.3	51341.3	239778	234598	263674	43039.3	39934.4	40515.9
2021-10-09 23:00:00	36	35900.5	42424	37707.9	20898.6	21511.3	19240.7	36522.9	39384.3	44380.2	39781	50249.8	39797.2	50130.7	49114.3	51375.9	44505.4	45011.9	37745.9	46032	41762.6	40924.2	48929.1	48787.7	42730.5	52796.2	34342.4	43618.2	39865.4	48332.7	45475.9	47414.6	56356.5	59454.6	40566.8	30446.8	35343.5	55067.7	56016.4	50857	49331.6	54165.8	50303.4	240958	238456	263943	44584.4	42727.6	42418.5
2021-10-10 01:00:00	38	34784	41896.2	40704.6	21588.9	23117	19215.5	38328.6	38982.4	44957	41735.3	52483.3	38632.6	52371	49426	50155	44351.6	44050.1	37393.6	46941.1	40163.2	43764.9	50042.9	44973.8	45879.5	53595.7	35227.5	44183.7	40375.2	47790.9	46845.6	47418.8	56286	59095.6	39538.1	28813.6	36396.4	57612.4	57328.7	50655.6	46956.5	55924.2	49244.1	242410	239869	268407	41141.3	42398.4	43298.7
2021-10-10 03:00:00	40	36560.8	43003.2	38754.6	22866.4	22831.5	18858.4	38059.1	38249.8	46534.8	40281.8	51712.9	40224.9	53349.4	48769	49985.1	44183.9	46034.7	41058.3	48849.3	40622.4	41433.4	49341.6	46199.9	44662.8	53044	37610.3	45382.8	37800.1	48707.4	42466.6	49799.2	56533.5	57675.6	41596.5	30823.8	36457.2	56298.2	53296.6	49831.3	45142	56412.1	48978.7	242727	241154	270801	42733.7	45002.7	44579.7
2021-10-10 05:00:00	42	36845.1	42691.2	37894.2	23926.6	23693.1	21281.7	39660.6	38393.2	44990.6	39470.9	49798.4	37108.5	48702.3	46287.1	53458.4	44134.5	46693.8	43255.2	48148.4	41874.2	43799.8	51615	47057.3	47011.3	49867.7	38782.4	44336.8	38501.4	48088.8	42411.8	47168.6	55373.2	56303.6	40427	33512.4	35870.6	56231.7	57082.7	47946.1	47302.8	56695.2	47037.8	248809	243968	273847	40743.2	44586.9	45305.1
2021-10-10 07:00:00	44	35671.1	43563.4	38514.1	25815.4	25544.3	20449.1	38031.3	41439.1	46125.6	41313.8	52180.9	39275	51431.1	49296.3	53921.3	44189.2	43201.3	39321.1	49112.2	44579.4	45197.2	50080.4	47637.6	46432.9	50374.5	37999.2	42469.5	37355.2	47651.5	44274.3	47661.2	52163.2	58688	42274.7	35162.6	39603.9	54430.6	51408	49199.7	45172.4	52518.8	48870.5	247836	243073	276546	38439.7	44044.3	44545.5
2021-10-10 09:00:00	46	36603.7	42177.6	37202.1	28666.8	27205.3	20861.7	37450.1	39330.6	44616.7	43402	50682.5	38353.7	47824.3	44470.9	52396.4	43997.2	41531.1	37524.8	47078.5	43402.5	42381.9	54025.9	49255.3	45842.8	50261.6	37513.1	45899.1	39006.3	47285.6	45092.3	47284.7	54815.7	59574.4	38830.7	34977.1	40669.3	54454.7	54981	47229.6	46423	52027.6	46972.4	248794	241298	279613	37003.7	45419.5	44770.2
2021-10-10 11:00:00	48	35372.5	41594	38831.3	29476.2	27177.3	22052.7	37587.1	40169.6	44547.1	38820.2	51943.1	38006.4	47815.6	46917.8	53377.5	41519.8	44108.8	37828.3	45534.5	41429.9	44235.9	51848.6	45885.4	45941.8	50313.8	38041.3	43826.5	36506.1	45916.7	46405.3	46178.9	55904.4	59521.2	37777.1	34131.7	42576.4	53722.6	51522.2	45844.6	45882.8	53610.9	43827.4	247448	245470	281611	39720.7	46885.9	42866.6
2021-10-10 13:00:00	50	35720.4	41434.9	36584.4	29458.5	28418.8	22356.7	37365.6	38488.3	45336.5	38673.6	49264.2	39748	45747.5	45389.5	51751.2	43432.3	45488.9	38873.4	44901.3	43069.3	43256.2	55552.9	45065	48718.6	47683.7	37869.3	43956.9	35703.3	46072.9	43374.6	45376.4	58442.9	58923.8	40187	34290.2	41224	48269.4	53251.8	47345.1	44880.6	49779.3	42676.4	248741	247472	281240	42936.7	43559.5	44112.3
2021-10-10 15:00:00	52	35508.3	40237.7	37292.8	28854	27975	23584.2	36890.7	39128.4	44238.3	37485	48817.5	39274.8	46803.1	46442.4	52832.8	43811.7	44142.1	38555.1	47500	41824.5	44537.2	57110.1	44095	47691.7	51745.8	38307.3	45668	34998.2	49669.1	41280.9	45586.3	56121.6	59317.7	43123.3	37213	40678.4	50056	54023.5	45117.9	45097	51359.4	40802.1	253892	251054	285311	43096.4	45396.7	41407.9
2021-10-10 17:00:00	54	33687.9	38505.5	36519.9	27822.2	29339.9	24959.1	37912.6	36952.2	43295.1	35404.2	46980.5	37433.7	44391	47024	51546.1	39231.2	42619.3	36084.1	44598	41173.8	40277.9	55554.1	43549.8	45095.5	46089.9	37912.4	43740.1	34039	45482	43812.4	47041	54292.7	57404.9	42494.1	36123	42180.8	47401.6	49994.4	45864.4	46456.2	48066.8	38280	248196	248556	284115	42786.8	44418.7	41754.4
2021-10-10 19:00:00	56	34279.2	39098	34282.2	30146	30158.3	26142.1	36513.9	35332.3	40171.5	37747.6	46567.9	37885.7	44101.5	44266.4	53781.2	40486.7	43119.3	34999.7	44859.7	41243.4	40508.9	55679.3	46142.4	46408.5	45318.8	39584.1	43945.1	33900	46575.6	42251.2	44713.1	54349.2	54861.2	42401.1	38152.8	42331.9	47228.7	47648.1	45615	46453.5	47981.7	40695.1	251082	248887	284206	39651.2	44341.8	42161
2021-10-10 21:00:00	58	34583.6	38901.8	33493.3	29476.4	30039.2	25386.7	36296.5	36006.1	42579	35606.8	44437.5	37182.6	40798.4	40818.7	48699.5	39057.9	38956.7	35592	43349.5	38986.5	38343	52173.1	42683.6	42906.6	46838	36756.2	39522.3	34276.2	47694	42009.1	43864.2	52269.3	53801.4	41953.1	37743.6	42499.5	50107.2	48216.6	43739.8	43715.8	47511.4	37139.9	250752	246314	280886	39322.6	41906.1	39107.2
2021-10-10 23:00:00	60	32427.5	39601.2	35002.9	30172.6	32369	25500.7	35414.9	34573.8	43442.6	33334.7	45818.9	39307.9	40214.7	40767.6	48700.4	37464.1	40185.9	34980	44994.6	40226.6	38610.3	54617.7	43375.6	39913.2	46468.7	36006	35860	32654.7	48381.7	41302.1	44632.3	49786.4	52164	42079.6	37799.5	42000.9	47403.2	45405.9	38634.6	47560.6	45538.7	36408.2	249897	244928	276871	37740.4	40424.3	39988.6
2021-10-11 01:00:00	62	33219.6	36178.2	32813	30336.2	35195.5	25957	34700.2	37297.3	39689.5	34558.3	42921.8	36047.9	40011.8	41527.8	49515.2	36648.2	37835.3	32219.8	44360.5	37255.7	37435	53154	41412.8	43637.2	45877.1	36318.7	37686.3	31664.8	46401.3	40203.9	42358.6	49932	53385.4	40932	39092.4	42748.5	42509.6	43555.9	41765.8	45286.3	41103.9	35374.4	249390	241656	277346	35273.1	43056.1	39387.3
2021-10-11 03:00:00	64	30990.5	37142.3	32777.5	33107.7	34430.9	26583	32689.5	35161.7	38477.1	35769.5	39503.8	36550.4	40602.4	38178.4	48735.6	35643.3	37259.8	32842.1	43646.9	38563.1	37394.3	50512.4	42031.5	43540.4	45600.2	36586.1	40908.3	31415.2	44937.4	39257.2	40920.2	50132	48921.8	41202.2	41733.5	42283	39566.6	41077.4	40973.2	45174.4	39123.3	35043.6	248994	241394	275093	39323.3	41174.7	37911.6
2021-10-11 05:00:00	66	29965.8	33284.3	31009.2	32559	30828.8	26346.7	32033	31952.4	36177.1	33173.4	41483.6	36358.6	42258.1	39766	47782.6	35646.3	35576.7	29813.4	40604.5	36243.4	35365.4	50987	38976.4	40141.6	43724	34478.1	40426.5	31066.3	45988.3	38984.7	39387.5	48972.7	46316.3	41141.2	37897.2	39793.6	39247.6	38181.4	42169.7	43187	38384.4	34106.5	247972	242273	274376	35551	40683.5	38106.4
2021-10-11 07:00:00	68	29260.7	32452.5	30672.6	33434.9	31467	26529.9	31544.4	33601	33369.4	35712.8	39716	33891.5	38976.2	37203.1	47395.9	34545.3	35284.7	30242.3	39092.6	35703.5	36483.1	49732.3	42168.8	37499.8	44388.7	31433.6	38741.5	29729.1	45318	40061.3	38920.3	47384.7	44735.8	43625.8	38677.5	39447.5	39381.5	39158	40734.4	41555.7	39025.3	33683	247606	241153	274359	35935.5	37395.5	35516.6
2021-10-11 09:00:00	70	28354.1	32972.8	29250.7	30314.6	31702.1	26599.9	30490.8	34186.1	34705.9	31676.7	36297.4	33975	37148.2	35978.8	45538.2	35929	32173.8	28772.1	40157.1	36778.5	35392.5	48414.4	40082.2	36044.7	43384.5	32187.1	38763.6	29440.3	44521.9	40978.5	35969.2	46949.3	41777.4	42850.8	40415.9	38276.6	37192.5	37331.8	36401	41567.9	37025.3	32635.7	245121	241148	274350	35301.9	34718.2	32674.8
2021-10-11 11:00:00	72	30218.2	32578.6	30070.4	31691.1	30584.5	28616.7	31171.7	33602.1	34201.9	32583.1	38657.6	35088.1	37481.7	38173.2	43816.9	33894.2	35713	30997.4	38265.3	38592.6	34926	47113.2	40519	35122.3	43478.2	32636.8	39186.1	30725.3	41568.4	40261.8	35556.2	45596.9	42491.3	41486.8	38186.4	40429.7	35572	37334.8	38285.9	39239.8	36595	32633.2	248149	241639	278955	37097.4	33030.8	34414.5
Vessel Name: AF CCHFV MGS AF1 and AF2 screen 08/10/21 plate 1
Metric: Total Red Object Integrated Intensity (RCU x µm²/Image)
Cell Type:
Passage: 0
Notes:
Analysis: AF CCHFV MGS 081021 Lower T and better filters
Date Time	Elapsed	B2	B3	B4	B5	B6	B7	B8	B9	B10	C2	C3	C4	C5	C6	C7	C8	C9	C10	D2	D3	D4	D5	D6	D7	D8	D9	D10	E2	E3	E4	E5	E6	E7	E8	E9	E10	F2	F3	F4	F5	F6	F7	F8	F9	F10	G2	G3	G4
2021-10-08 11:00:00	0	0	0	0	0	0	0	20.0123	0	0	0	0	338.936	0	1068.27	180.872	0	0	0	0	0	149.712	271.034	86.705	0	0	0	0	0	0	0	0	0	0	0	0	0	0	0	0	0	0	0	0	0	0	0	0	0
2021-10-08 13:00:00	2	0	0	0	0	0	0	29.3068	0	66.6667	0	0	251.626	0	428.839	0	0	0	0	0	0	167.541	184.771	140.424	0	0	0	0	0	0	0	0	0	0	0	0	0	0	0	0	0	0	0	0	0	0	0	0	0
2021-10-08 15:00:00	4	0	0	0	0	0	0	24.7376	0	93.0161	0	0	248.221	0	0	365.259	0	0	0	0	0	104.462	135.465	30.8927	0	0	46.4138	0	0	0	0	0	0	0	0	0	0	0	0	0	0	0	0	0	0	0	0	0	0
2021-10-08 17:00:00	6	0	0	0	0	0	0	26.3235	0	0	0	0	272.191	0	0	281.687	0	0	0	0	0	125.8	138.864	0	0	0	27.7014	0	0	0	0	0	0	0	0	0	0	0	0	0	0	0	0	0	26.2585	0	0	0	0
2021-10-08 19:00:00	8	0	0	0	0	0	0	24.5686	0	0	0	0	100.328	0	0	239.427	0	0	0	0	0	78.9184	140.522	0	0	0	23.8081	0	0	0	0	0	0	0	0	0	0	0	0	0	0	0	0	0	42.1761	0	0	0	0
2021-10-08 21:00:00	10	0	0	0	0	0	0	30.4897	0	48.6497	0	0	179.104	0	0	202.398	0	0	0	0	0	79.4514	110.37	0	0	0	0	0	0	0	0	0	0	0	0	0	0	0	0	0	0	0	0	0	62.3964	0	0	0	0
2021-10-08 23:00:00	12	0	0	0	0	0	0	28.7933	0	0	0	0	142.368	0	207.156	186.455	0	0	0	0	0	61.077	146.339	0	0	0	0	0	0	0	0	0	0	0	0	0	0	0	0	0	0	0	0	0	37.4313	0	0	0	0
2021-10-09 01:00:00	14	0	0	0	0	0	0	27.5779	0	0	0	0	130.025	0	246.095	159.975	0	0	0	0	0	60.817	110.637	0	0	0	0	0	0	0	0	0	0	0	0	0	0	0	0	0	0	0	0	0	59.6795	0	0	0	0
2021-10-09 03:00:00	16	0	0	0	0	0	0	24.9391	0	0	0	0	125.807	0	0	148.341	0	0	0	0	0	58.3211	111.69	0	0	0	0	0	0	0	0	0	0	0	0	0	0	0	0	0	0	0	0	0	49.3062	0	0	0	0
2021-10-09 05:00:00	18	0	0	0	0	0	0	30.7692	0	0	0	0	139.781	0	195.145	142.992	0	0	0	0	0	70.2414	112.249	0	0	0	0	0	0	0	0	0	0	0	0	0	0	0	0	0	0	0	0	0	59.998	0	0	0	0
2021-10-09 07:00:00	20	0	0	0	0	0	0	26.6095	0	0	0	0	118.599	0	0	127.386	0	0	0	0	0	64.5868	112.736	0	0	0	0	0	0	0	0	0	0	0	0	0	0	0	0	0	0	0	0	0	34.5455	0	0	0	0
2021-10-09 09:00:00	22	0	0	0	0	0	0	26.5185	0	0	0	0	119.801	0	0	120.542	0	0	0	0	0	56.9237	135.413	0	0	0	0	0	0	0	0	0	0	0	0	0	0	0	0	0	0	0	0	0	38.5948	0	0	0	0
2021-10-09 11:00:00	24	0	0	0	0	0	0	26.0245	0	0	0	0	140.587	0	268.747	116.551	0	0	0	0	0	0	136.122	0	0	0	0	0	0	0	0	0	0	0	0	0	0	0	0	0	0	0	0	0	57.7687	0	0	0	0
2021-10-09 13:00:00	26	0	0	0	0	0	0	29.0208	0	0	0	0	157.258	0	0	106.256	0	0	0	0	0	27.6429	114.848	0	0	0	0	0	0	0	0	0	0	0	0	0	0	0	0	0	0	0	0	0	34.929	0	0	0	0
2021-10-09 15:00:00	28	0	0	0	0	0	0	33.6226	0	0	0	0	98.6058	0	204.972	88.5964	0	0	0	0	0	70.8719	114.621	0	0	0	0	0	0	0	0	0	0	0	0	0	0	0	0	0	0	0	0	0	35.0135	0	0	0	0
2021-10-09 17:00:00	30	0	0	0	0	0	0	35.8259	0	0	0	0	85.9185	0	436.775	99.8147	0	0	0	0	0	59.4326	137.48	0	0	0	0	0	0	0	0	0	0	0	0	0	0	0	0	0	0	0	0	0	41.0711	0	0	0	0
2021-10-09 19:00:00	32	0	0	0	0	0	0	30.1583	0	0	0	0	62.0584	0	189.133	99.3793	0	0	0	0	0	46.1083	141.172	0	0	0	0	0	0	0	0	0	0	0	0	0	0	0	0	0	0	0	0	0	35.7869	0	0	0	0
2021-10-09 21:00:00	34	0	0	0	0	0	0	28.6568	0	0	0	0	60.375	0	221.845	88.5704	0	0	0	0	0	21.0328	141.315	0	0	0	0	0	0	0	0	0	0	0	0	0	0	0	0	0	0	0	0	0	34.214	0	0	0	0
2021-10-09 23:00:00	36	0	0	0	0	0	0	32.6021	0	0	0	0	52.348	0	0	81.4923	0	0	0	0	0	38.4323	141.965	0	0	0	0	0	0	0	0	0	0	0	0	0	0	0	0	0	0	0	0	0	36.8074	0	0	0	0
2021-10-10 01:00:00	38	0	0	0	0	0	0	30.9577	0	0	0	0	55.3768	0	423.75	88.4339	0	0	0	0	0	43.463	142.81	0	0	0	0	0	0	0	0	0	0	0	0	0	0	0	0	0	0	0	0	0	41.9356	0	0	0	0
2021-10-10 03:00:00	40	0	0	0	0	0	0	29.7293	0	0	0	0	54.3239	0	0	72.7178	0	0	0	0	0	45.7769	139.326	0	0	0	0	0	0	0	0	0	0	0	0	0	0	0	0	0	0	0	0	0	35.6374	0	0	0	0
2021-10-10 05:00:00	42	0	0	0	0	0	0	33.4276	0	0	0	0	63.5988	0	498.034	64.2943	0	0	0	0	0	54.7138	144.441	0	0	0	0	0	0	0	0	0	0	0	0	0	0	0	0	0	0	0	0	0	66.9786	0	0	0	0
2021-10-10 07:00:00	44	0	0	0	0	0	0	29.8008	0	0	0	0	76.9556	0	229.521	68.0836	0	0	0	0	0	0	119.288	0	0	0	0	0	0	0	0	0	0	0	0	0	0	0	0	0	0	0	0	0	35.7999	0	0	0	0
2021-10-10 09:00:00	46	0	0	0	0	0	0	28.6634	0	0	0	0	71.3009	0	233.278	61.7074	0	0	0	0	0	0	144.909	0	0	0	0	0	0	0	0	0	0	0	0	0	0	0	0	0	0	0	0	0	67.1346	0	0	0	0
2021-10-10 11:00:00	48	0	0	0	0	0	0	34.6885	0	0	0	0	83.4162	0	221.28	64.9767	0	0	0	0	0	0	156.797	0	0	0	0	0	0	0	0	0	0	0	0	0	0	0	0	0	0	0	0	0	71.4114	0	0	0	0
2021-10-10 13:00:00	50	0	0	0	0	0	0	34.24	0	0	0	0	36.6189	0	0	60.557	0	0	0	0	0	62.1429	176.699	0	0	0	0	0	0	0	0	0	0	0	0	0	0	0	0	0	0	0	0	0	59.0621	0	0	0	0
2021-10-10 15:00:00	52	0	0	0	0	0	0	32.6281	0	0	0	0	36.1574	0	0	59.855	0	0	0	0	0	63.9953	170.368	0	0	0	0	0	0	0	0	0	0	0	0	0	0	0	0	0	0	0	0	0	62.9749	0	0	0	0
2021-10-10 17:00:00	54	0	0	0	0	0	0	34.877	0	0	0	0	29.6058	0	198.798	57.1512	0	0	0	0	0	34.8965	140.554	0	0	0	0	0	0	0	0	0	0	0	0	0	0	0	0	0	0	0	0	0	55.6043	0	0	0	0
2021-10-10 19:00:00	56	38.9068	0	0	0	0	0	31.3672	0	0	0	0	51.4445	0	0	67.1476	0	0	0	0	0	0	163.225	0	0	0	0	0	0	0	0	0	0	0	0	0	0	0	0	0	0	0	0	0	35.2085	0	0	0	0
2021-10-10 21:00:00	58	0	0	0	0	0	0	28.7023	0	0	0	0	26.538	0	0	86.6335	0	0	0	0	0	0	170.602	0	0	0	0	0	0	0	0	0	0	0	0	0	0	0	0	0	0	0	0	0	22.5472	0	0	0	0
2021-10-10 23:00:00	60	0	0	0	0	0	0	29.3263	0	0	0	0	0	0	217.451	64.9832	0	0	0	0	0	27.1164	163.57	0	0	0	0	0	0	0	0	0	0	0	0	0	0	0	0	0	0	0	0	0	34.149	0	0	0	0
2021-10-11 01:00:00	62	0	0	0	0	0	0	31.1657	0	0	0	0	0	0	219.154	54.4864	0	0	0	0	0	26.4405	117.104	0	0	0	0	0	0	0	0	0	0	0	0	0	0	0	0	0	0	0	0	0	56.2608	0	0	0	0
2021-10-11 03:00:00	64	0	0	0	0	0	0	29.0793	0	0	0	0	0	0	245.185	42.8	0	0	0	0	0	27.6884	119.483	0	0	0	0	0	0	0	0	0	0	0	0	0	0	0	0	0	0	0	0	0	56.7222	0	0	0	0
2021-10-11 05:00:00	66	0	0	0	0	0	0	32.2641	0	0	0	0	0	0	296.454	42.0591	0	0	0	0	0	0	116.967	0	0	0	0	0	0	0	0	0	0	0	0	0	0	0	0	0	0	0	0	0	57.0407	0	0	0	0
2021-10-11 07:00:00	68	0	0	0	0	0	0	24.8091	0	0	0	0	0	0	213.636	53.4334	0	0	0	0	0	45.2439	91.8397	0	0	0	0	0	0	0	0	0	0	0	0	0	0	0	0	0	0	0	0	0	21.7607	0	0	0	0
2021-10-11 09:00:00	70	0	0	0	0	0	0	28.3449	0	0	0	0	0	0	255.864	50.1186	0	0	0	0	0	0	94.1471	0	0	0	0	0	0	0	0	0	0	0	0	0	0	0	0	0	0	0	0	0	0	0	0	0	0
2021-10-11 11:00:00	72	0	0	0	0	0	0	33.1871	0	0	0	0	0	0	205.921	71.9249	0	0	0	0	0	21.7932	94.2121	0	0	0	0	0	0	0	0	0	0	0	0	0	0	0	0	0	0	0	0	0	34.3115	0	0	0	0
[truncated: 6 more columns]

## Sheet: CCHFV rep 081021 plate2
Vessel Name: AF CCHFV MGS AF1 AF2 screen 08/10/21 plate 2
Metric: Total Green Object Integrated Intensity (GCU x µm²/Image)
Cell Type:
Passage: 0
Notes:
Analysis: AF CCHFV MGS 081021 Lower T and better filters
Date Time	Elapsed	B2	B3	B4	B5	B6	B7	B8	B9	C2	C3	C4	C5	C6	C7	C8	C9
2021-10-08 11:14:00	0	16847.3	12988.7	13418.3	14371.7	20077.8	17429.7	17255.2	14227.3	15929.5	17732.3	21607	19999.2	18261.8	14058.7	16795.4	19042
2021-10-08 13:14:00	2	16180.9	12298	12795.3	12922.6	18936.8	17517.7	15967.9	14928.2	14419.5	16394.3	20749.3	17412.2	15678	12735.3	16229.7	17757.6
2021-10-08 15:14:00	4	15733.5	12274.1	13250	12941.6	20264.2	18883.7	15487.5	14672.2	15072.4	16248.3	20118.1	17101.8	15294.4	12254.8	16187	17740.7
2021-10-08 17:14:00	6	15842.1	12217.5	13748.5	13445.7	21739.3	19689.7	15185.8	14425	15731.5	16353.2	20639.2	17622.6	16136.5	12795.6	17462.5	18574.7
2021-10-08 19:14:00	8	15873.3	12174.6	14681.2	14142	21897.1	20393.6	14661.7	14394.1	16293.4	17625.1	20748.8	19774.7	18171.5	15116.2	18840.5	19128.8
2021-10-08 21:14:00	10	16206.7	13146.3	15420.7	14963	23362.9	21458	15149.9	14516.6	17572.9	19062.7	21694.5	23870.3	22016.7	17002.7	19927.7	20428.1
2021-10-08 23:14:00	12	16950.4	13652.5	16067.5	16008.6	24417.2	21954.9	16783.6	15489.5	18173.1	19498	23268.1	28045.2	26965.4	23117	22004.9	21268.9
2021-10-09 01:14:00	14	17572.8	14151.6	17228	16634.9	24171	21934	18126.3	17462.7	20928	20780.6	24364.1	34242.9	32529.8	26251.9	23735.8	22891.2
2021-10-09 03:14:00	16	20245.8	15496.5	17543.3	17375.9	25587	22815.5	20138.6	18248.8	22053.1	22802.7	27010	39042.2	36675.5	31037.5	26336.6	26300.3
2021-10-09 05:14:00	18	22166.9	17237.7	17981	20769.9	27932.6	24836.2	21641.3	20926	25602.4	25845.8	29034.5	43652.4	40237.3	32984.9	29665.4	30072.4
2021-10-09 07:14:00	20	23735.1	18345.2	19720.7	22826	29959.6	26510.4	24422	22899.6	29176	29426.6	31684.8	45351.2	41944.8	37418.3	33442.9	32612.6
2021-10-09 09:14:00	22	24954.7	20294	21698.5	24652	32569.8	30058	27812.1	24502.2	31338	31792.1	35154.3	48541.4	44878.1	40777.4	37229.6	35759
2021-10-09 11:14:00	24	28268.8	22552	22615.3	26533.9	35302.8	32100	30198.8	25894.4	33388.6	35054.1	37428.2	51782.9	47827	42240.1	39974.7	41514
2021-10-09 13:14:00	26	29857.8	22513.7	24088	29602.6	37713.5	35845.3	32456	26897.9	37634.1	36120.3	40939.1	54465.8	51000.6	44602.6	43249.1	44198.6
2021-10-09 15:14:00	28	32909.2	25834.1	25436.2	31375.7	39728.5	39887.7	34067.5	29273.5	40801.5	42441.2	43792.6	58445	53162.4	46620.1	48530.9	49360.7
2021-10-09 17:14:00	30	36110.1	27418.3	23577.2	33758.4	43183.2	42030.9	37029.2	29271.8	42472	44714.7	46708.5	56649.5	56263.8	48779.1	51213.5	51679.1
2021-10-09 19:14:00	32	34881.2	26397	23293.5	33748.4	44816.3	44570.6	40499.1	32193.5	42434.1	46774.7	49641.1	63686.5	56759.3	49892.3	54887.6	55814.6
2021-10-09 21:14:00	34	36010.5	27847.8	24125.1	37195.7	47684.7	46178.1	44333.1	32805.2	43908.6	48077.4	49523	63571.2	57026.6	52836.2	53453.2	55894.3
2021-10-09 23:14:00	36	37566	28115.8	24221.1	35803.2	46903.1	47897.9	44068.7	34175	42717.3	49050.7	50492.8	63873.5	57836.1	51953.3	55088.2	57733.7
2021-10-10 01:14:00	38	35779.6	29434.3	23313.8	36700.4	46577.1	46215.9	44984.4	32603.4	43553	53087.5	52819.6	60971.9	56775.3	49962	57377	57322.4
2021-10-10 03:14:00	40	37738.9	29674.5	23869.8	35092.9	48874.1	46213.4	46303.2	33402.7	44376.8	49489.8	51786.3	61442.8	60008.2	46583.1	54557.5	57442
2021-10-10 05:14:00	42	35786.1	28176	21952.2	32780.2	48230.1	42805.8	44607.7	30967	42060.7	47388	53139.6	58320.5	58978.7	47143.6	54396.8	60215.3
2021-10-10 07:14:00	44	36645.8	27572.8	19957.1	35539.4	48921	42858.3	46347.3	31389.4	41633.5	46906.2	49936.7	60256.3	57568.5	46141.6	55795.3	60721.2
2021-10-10 09:14:00	46	36580.5	27625.7	19882.3	34075.4	48777.9	40579.4	44844.2	31603.7	43540.2	46403	50879.1	56706.3	55423.3	43080.7	54320.7	57687.9
2021-10-10 11:14:00	48	35674.4	25918.3	19005.1	34261.9	47726.7	39719.5	45763	33895.7	40540.8	47393.9	48063.3	56173.4	55116.8	42207.4	55524.6	57935.7
2021-10-10 13:14:00	50	35965.9	26574.7	20105.1	33857	49120.4	40611.2	47172.5	32952.2	40399.1	45528.7	50241.3	54114.7	54388	39662.7	54316.4	58123.7
2021-10-10 15:14:00	52	36893.3	26328.2	18722	34714.5	47237	40512.2	45263.2	32280.4	39205.5	48166.8	49180.1	52925.9	51106.2	41463	53200.9	57448
2021-10-10 17:14:00	54	33655.5	25629.3	19487.3	35525.7	48181.9	39820.9	48111.3	31518.1	41617.1	46791.2	48257.9	50212.5	51277.9	40023.2	51733.4	57708.6
2021-10-10 19:14:00	56	31419.2	25875.8	19321	32183.7	51267.4	38406.3	45367.5	30599.2	40296.7	43989.4	47152.3	48862.2	53052.1	38756	53173.5	56080.5
2021-10-10 21:14:00	58	32731.1	24712.6	18991.8	35543.4	49019.1	39922.7	45356.7	29580.4	37847.3	46677	44381.4	44614.1	47185.4	37630.4	50577.2	53397.2
2021-10-10 23:14:00	60	31704	23107.8	19514.8	33519.6	44361.5	40337	45585.2	29172.4	35730.6	45181.1	42713.6	43600.7	45523.4	37902.3	47680.1	52219.4
2021-10-11 01:14:00	62	30285.5	23073.9	17900.1	32986.8	47436.3	40249.3	45578	29040.5	32700.6	41380	40328.7	41313.4	42089.9	33819.8	49804.1	49843.7
2021-10-11 03:14:00	64	30285.9	22368	15648.5	31589.3	45925.1	39065.7	45975.3	28853.7	34262.8	40409.1	41433.7	39278	40543.2	34616.7	46262	50146.1
2021-10-11 05:14:00	66	31009.3	22442.7	16019.7	31830.8	43234	38255.7	42316.2	25185.1	30553.1	38790.9	38338.9	37919.9	41302.8	32517.5	43976.6	48219.1
2021-10-11 07:14:00	68	31231.4	21771.7	17244.7	28412.5	42677.4	38172.6	44708.9	24845.5	28997.3	35880.6	37037	37654.4	38301.8	31124.3	40992.2	44044.2
2021-10-11 09:14:00	70	29913.1	22174.1	16871	32169.8	43951.3	37034.8	45451.8	26594	27291.4	36210	33727.6	36214.3	39466.3	27306.3	40403.7	44184.6
2021-10-11 11:14:00	72	30012.5	20951.2	16249.1	31767.1	41239.3	36805.3	41456.3	27175	26539	32891.4	33299	34823.9	37021.8	26769.4	38777.8	42536
Vessel Name: AF CCHFV MGS AF1 AF2 screen 08/10/21 plate 2
Metric: Total Red Object Integrated Intensity (RCU x µm²/Image)
Cell Type:
Passage: 0
Notes:
Analysis: AF CCHFV MGS 081021 Lower T and better filters
Date Time	Elapsed	B2	B3	B4	B5	B6	B7	B8	B9	C2	C3	C4	C5	C6	C7	C8	C9
2021-10-08 11:14:00	0	0	179.708	0	0	0	0	0	34.838	0	0	48.8902	0	0	0	151.103	0
2021-10-08 13:14:00	2	0	83.4747	0	0	0	0	0	0	0	0	0	0	0	0	134.152	0
2021-10-08 15:14:00	4	0	206.883	0	0	0	0	0	45.5429	0	0	0	0	0	0	128.68	0
2021-10-08 17:14:00	6	0	157.713	0	0	0	0	0	37.5223	0	0	0	0	0	0	105.612	0
2021-10-08 19:14:00	8	0	112.697	0	407.559	0	0	0	23.1907	0	0	0	148.185	183.796	417.62	134.874	0
2021-10-08 21:14:00	10	0	0	0	0	0	0	0	0	0	0	0	1388.14	1107.13	1284.59	149.94	0
2021-10-08 23:14:00	12	0	45.6664	0	39.4917	0	0	0	42.7805	0	0	0	4854.54	4334.98	4035.79	119.535	0
2021-10-09 01:14:00	14	0	41.0191	0	0	0	0	0	37.0089	0	0	0	13134.1	10456.8	8262.72	136.414	0
2021-10-09 03:14:00	16	0	92.0412	0	120.639	0	0	0	34.2595	0	0	0	21999.6	15250.1	16864.1	141.074	0
2021-10-09 05:14:00	18	0	163.888	0	0	0	0	0	32.6281	0	0	0	30201.1	18290.8	22994	104.599	0
2021-10-09 07:14:00	20	0	175.509	0	0	0	0	0	0	0	0	0	37066.8	24279.2	33958.3	145.8	0
2021-10-09 09:14:00	22	0	97.0134	0	0	0	0	0	0	0	0	0	38776.3	29285.9	41947.6	98.7683	0
2021-10-09 11:14:00	24	0	159.852	0	419.187	0	0	0	0	0	0	0	46703.1	32392.3	52031.2	143.648	0
2021-10-09 13:14:00	26	0	157.616	0	0	0	0	0	27.8574	0	0	0	51677.3	36599.8	53126.5	90.5593	0
2021-10-09 15:14:00	28	0	256.443	0	0	0	0	0	30.0348	0	0	0	52637.3	34143.6	53256.9	157.856	0
2021-10-09 17:14:00	30	0	270.313	0	185.389	0	0	0	27.6039	0	0	0	51852.8	40997.1	52676.8	194.787	0
2021-10-09 19:14:00	32	0	97.3384	0	0	0	0	0	33.3431	0	0	0	55972.7	41496.1	60126.8	138.091	0
2021-10-09 21:14:00	34	0	0	0	103.766	0	0	0	20.9873	0	0	0	58376.3	39517.7	56370.1	106.834	0
2021-10-09 23:14:00	36	0	242.702	0	0	0	0	0	28.0719	0	0	0	58119.4	40597.1	56116.2	141.302	0
2021-10-10 01:14:00	38	0	149.036	0	66.8356	0	0	0	0	0	0	0	56402.3	38079.8	60941.8	170.953	0
2021-10-10 03:14:00	40	0	170.726	0	0	0	0	0	20.4608	0	0	0	53478.1	40945.4	59235	129.908	0
2021-10-10 05:14:00	42	0	253.843	0	0	0	0	0	0	0	0	0	50085.9	40626.4	56078.1	143.512	0
2021-10-10 07:14:00	44	0	216.366	0	0	0	0	0	32.5891	0	0	0	55381.1	42018.1	57223.7	166.748	0
2021-10-10 09:14:00	46	0	196.282	0	0	0	0	0	27.0579	0	0	0	53861.2	40213.2	58169.9	150.895	0
2021-10-10 11:14:00	48	0	279.731	0	265.445	0	0	0	0	0	0	0	53667.1	34870.7	56394	139.826	0
2021-10-10 13:14:00	50	0	55.2013	0	0	0	0	0	0	0	0	0	49397.5	36391.6	55043	147.73	0
2021-10-10 15:14:00	52	0	94.8815	0	0	0	0	0	0	0	0	0	47105.7	32824.1	49571.9	207.734	0
2021-10-10 17:14:00	54	0	109.668	0	68.4215	0	0	0	27.2919	0	0	0	46671.2	35449	47119.7	200.247	0
2021-10-10 19:14:00	56	0	125.612	0	0	0	0	0	0	0	0	0	41318.7	34789.4	50908.1	145.962	0
2021-10-10 21:14:00	58	0	0	0	0	0	0	0	0	0	0	0	37247.1	32119.7	48751.7	141.757	0
2021-10-10 23:14:00	60	0	166.546	0	0	0	0	0	0	0	0	0	35349.9	33368.4	47786.9	138.351	0
2021-10-11 01:14:00	62	0	31.3997	0	0	0	0	0	0	0	0	0	31528.1	29925.1	43090.8	155.933	0
2021-10-11 03:14:00	64	0	0	0	271.301	0	0	0	0	0	0	0	33156.4	30243.5	44430.5	146.814	0
2021-10-11 05:14:00	66	0	0	0	98.8268	0	0	0	0	0	0	0	29079.3	28093.3	43150.9	179.949	0
2021-10-11 07:14:00	68	0	0	0	0	0	0	0	0	0	0	0	30070	30012.7	38789.4	150.928	0
2021-10-11 09:14:00	70	0	0	0	472.88	0	0	0	0	0	0	0	28633.9	28670.6	34071.3	163.505	0
2021-10-11 11:14:00	72	0	0	0	58.7566	0	0	0	0	0	0	0	26070	25244.3	35245.7	153.378	0

## Sheet: CCHFV rep 081021 norm
DMSO control
Date Time	Elapsed	1% DMSO	0.1% DMSO
2021-10-08 11:00:00	0	15741.3	18422.9
2021-10-08 13:00:00	2	15448	17187.7
2021-10-08 15:00:00	4	15079.9	17146.3
2021-10-08 17:00:00	6	14805.4	17574.6
2021-10-08 19:00:00	8	14527.9	18222.4
2021-10-08 21:00:00	10	14833.2	19443.3
2021-10-08 23:00:00	12	16136.5	20313.1
2021-10-09 01:00:00	14	17794.5	22024.2
2021-10-09 03:00:00	16	19193.7	23955.3
2021-10-09 05:00:00	18	21283.6	26827.5
2021-10-09 07:00:00	20	23660.8	30095.8
2021-10-09 09:00:00	22	26157.2	32761.5
2021-10-09 11:00:00	24	28046.6	35290.3
2021-10-09 13:00:00	26	29677	38231.2
2021-10-09 15:00:00	28	31670.5	42345.1
2021-10-09 17:00:00	30	33150.5	44631.7
2021-10-09 19:00:00	32	36346.3	46283.3
2021-10-09 21:00:00	34	38569.1	47169.7
2021-10-09 23:00:00	36	39121.8	47420.3
2021-10-10 01:00:00	38	38793.9	49820
2021-10-10 03:00:00	40	39852.9	48551
2021-10-10 05:00:00	42	37787.3	47529.4
2021-10-10 07:00:00	44	38868.3	46158.8
2021-10-10 09:00:00	46	38224	46940.8
2021-10-10 11:00:00	48	39829.3	45332.7
2021-10-10 13:00:00	50	40062.4	45389.7
2021-10-10 15:00:00	52	38771.8	45517.5
2021-10-10 17:00:00	54	39814.7	45555.4
2021-10-10 19:00:00	56	37983.3	43812.8
2021-10-10 21:00:00	58	37468.6	42968.6
2021-10-10 23:00:00	60	37378.8	41208.4
2021-10-11 01:00:00	62	37309.3	38136.4
2021-10-11 03:00:00	64	37414.5	38701.8
2021-10-11 05:00:00	66	33750.6	35894.3
2021-10-11 07:00:00	68	34777.2	33971.6
2021-10-11 09:00:00	70	36022.9	32409.7
2021-10-11 11:00:00	72	34315.7	30909.8
Plate 1
Date Time	Elapsed	B2	B3	B4	B5	B6	B7	B8	B9	B10	C2	C3	C4	C5	C6	C7	C8	C9	C10	D2	D3	D4	D5	D6	D7	D8	D9	D10	E2	E3	E4	E5	E6	E7	E8	E9	E10	F2	F3	F4	F5	F6	F7	F8	F9	F10	G2	G3	G4
2021-10-08 11:00:00	0	86.7676	96.4462	89.5142	95.6447	112.509	86.7031	98.7334	88.7679	97.4373	97.3637	84.9734	103.076	92.4218	88.7075	94.6804	136.172	127.117	101.832	114.01	131.401	126.293	131.349	138.572	124.016	171.04	114.248	122.524	110.374	120.209	127.249	98.1669	106.465	106.643	113.983	95.2918	115.511	92.3177	104.201	98.9347	97.5698	103.829	87.5662	131.667	147.235	131	86.6901	93.6952	87.3169
2021-10-08 13:00:00	2	86.2038	108.044	97.0808	99.4731	117.461	89.7999	95.445	88.6974	96.8199	100.746	87.0969	109.867	101.457	89.2416	116.527	136.319	135.143	107.173	124.236	128.676	128.6	138.501	148.013	127.982	171.009	114.849	121.076	121.915	130.342	128.607	96.8051	103.786	108.415	117.027	91.7769	114.11	93.0753	109.141	98.9444	93.9318	103.475	87.6782	183.61	199.33	188.368	89.1151	90.2165	89.9681
2021-10-08 15:00:00	4	82.9817	110.257	94.5329	96.8968	114.003	89.5574	86.1776	85.7829	92.6808	99.7818	89.4057	111.4	98.8756	86.9912	118.597	137.232	141.915	107.551	121.99	128.901	127.028	142.547	151.355	126.732	173.795	111.928	119.201	126.995	136.667	133.38	98.8479	108.098	105.024	114.195	86.2418	113.732	92.3242	113.762	99.9017	96.8902	101.134	88.7785	292.415	311.198	316.395	88.6909	90.7626	89.8023
2021-10-08 17:00:00	6	86.2425	107.828	93.1688	99.8142	117.228	92.1131	79.0472	81.2171	86.9093	100.846	95.7328	111.179	101.624	85.5371	121.233	136.949	141.685	112.362	121.647	131.031	126.3	138.995	150.035	127.609	171.121	114.055	117.161	128.256	133.534	131.632	99.6787	107.723	113.556	110.01	82.6592	109.119	90.5855	109.472	102.056	98.8972	99.4511	94.5908	396.403	422.389	447.336	85.7673	86.293	88.4776
2021-10-08 19:00:00	8	83.9448	106.818	92.9458	97.8971	117.642	93.1593	76.247	78.1911	87.4113	99.9702	88.92	111.627	96.0596	84.3856	120.358	129.865	142.061	112.436	122.156	132.228	127.553	138.929	147.403	127.459	168.61	107.693	115.939	125.887	134.776	138.422	96.6222	106.734	111.168	106.427	80.0772	103.555	89.9482	107.759	103.181	97.17	94.8932	93.8225	525.898	562.099	588.097	83.0202	79.953	82.0679
2021-10-08 21:00:00	10	83.6989	104.456	94.539	98.4887	120.759	95.7158	79.9233	79.4092	87.0888	96.8588	90.2538	110.365	97.3915	88.8491	117.289	127.51	141.648	118.561	123.365	133.037	134.761	139.225	147.253	127.449	169.16	109.991	112.164	127.678	136.238	140.078	96.4029	106.237	109.954	104.502	80.7956	106.835	89.4017	108.652	104.261	101.888	96.6638	98.135	668.564	688.291	743.078	79.4225	77.1652	83.4212
2021-10-08 23:00:00	12	80.77	105.014	91.668	102.102	120.31	94.9373	79.1002	82.1832	89.696	95.94	90.4832	108.15	103.219	92.357	116.21	119.508	134.269	113.917	121.96	121.564	129.502	134.922	140.643	122.749	158.638	104.61	108.443	122.165	127.719	133.256	99.1905	105.338	110.831	103.713	79.2103	103.276	89.4032	109.498	106.603	100.61	98.1506	99.4694	731.695	748.577	807.194	73.9748	74.8891	77.3605
2021-10-09 01:00:00	14	81.8088	99.4746	93.4069	93.4761	111.97	93.7696	75.4265	82.6202	94.6424	88.9788	91.4511	104.893	108.256	90.8981	116.936	118.782	126.319	112.107	119.495	120.049	119.214	130.473	139.863	115.693	156	101.892	102.166	115.511	121.854	130.878	97.549	106.671	115.473	101.64	73.1091	98.4217	88.5426	108.374	105.598	100.76	102.429	98.7644	766.443	777.219	842.542	72.8842	74.5843	76.0782
2021-10-09 03:00:00	16	83.9554	97.0482	90.6455	92.5981	106.403	88.5508	77.1119	83.0869	89.9011	90.0001	98.283	97.8478	109.475	94.0082	116.089	120.334	125.85	114.24	122.799	121.78	121.244	133.663	139.317	119.772	159.672	98.8648	108.398	120.516	126.002	129.958	102.475	112.513	114.048	92.8155	67.5403	92.3343	91.0678	110.566	107.617	102.311	106.385	101.479	796.968	805.043	871.804	73.9413	74.6359	75.1753
2021-10-09 05:00:00	18	82.8599	94.2052	90.1552	82.8124	94.7893	78.4455	77.1659	83.7967	89.2598	90.8006	98.1113	93.4092	109.138	96.2894	117.363	124.113	124.758	114.85	122.747	117.092	122.088	126.42	139.285	118.141	156.845	99.9514	106.471	115.374	122.384	129.85	100.226	113.954	116.974	90.8031	65.3045	86.4508	95.1474	109.566	103.853	104.715	105.977	104.731	786.645	788.826	861.262	71.4864	74.1071	73.2228
2021-10-09 07:00:00	20	82.3191	92.0178	89.8093	71.2591	80.3968	68.5705	77.1395	79.2228	90.5286	86.5656	92.7515	93.5746	109.019	92.975	116.798	119.016	126.166	105.277	116.882	119.332	115.315	126.614	136.971	114.256	148.382	99.9626	110.944	110.539	119.215	124.518	100.231	112.559	119.465	85.6646	65.7669	80.8983	95.6654	110.385	105.279	103.437	109.745	103.892	768.481	767.169	835.293	74.0199	77.8002	75.4817
2021-10-09 09:00:00	22	81.402	90.1083	91.329	67.5717	73.6446	62.4938	80.8428	83.5389	92.1258	86.8178	97.2207	88.1418	107.834	97.2062	118.42	121.275	121.599	104.065	116.488	113.576	114.295	121.955	137.015	115.491	145.202	100.518	110.17	106.865	117.546	119.98	102.202	108.941	116.845	84.595	65.4739	82.5198	100.091	108.643	107.689	105.106	113.838	101.628	742.82	746.479	807.794	75.0007	80.4061	78.3321
2021-10-09 11:00:00	24	83.3337	95.3594	89.8205	58.8276	64.8553	56.2047	78.4776	82.0811	89.9782	90.3976	96.7764	90.6856	111.156	99.3108	116.531	122.745	122.877	114.72	119.009	112.125	119.894	128.33	141.651	119.635	146.852	103.574	113.374	105.69	117.006	126.958	104.117	118.518	119.73	84.5395	66.5316	78.4086	103.381	114.552	110.287	107.839	110.74	103.561	731.435	726.871	800.948	79.3199	89.4063	79.9991
2021-10-09 13:00:00	26	82.7809	93.7815	85.9674	51.9059	57.0986	48.2705	80.5246	78.4934	88.8962	88.0255	102.878	88.4226	115.778	104.452	109.1	121.574	121.641	114.627	125.844	112.297	120.525	126.398	140.338	121.619	147.918	97.7775	107.711	107.41	127.96	131.27	96.035	120.997	121.567	84.2326	64.1456	76.8007	106.516	113.204	105.504	105.702	109.939	100.752	717.002	722.054	787.943	81.9803	86.6621	85.1204
2021-10-09 15:00:00	28	78.3835	84.9801	84.8119	45.3136	48.1493	41.6616	74.191	82.4931	85.7474	81.9544	98.8723	84.021	112.109	102.645	105.998	115.576	124.087	107	125.369	111.326	118.867	123.851	136.443	117.507	143.423	96.4219	107.578	106.44	126.835	131.294	95.9643	112.947	116.587	78.3056	60.6025	75.9257	106.189	106.714	104.102	102.12	104.297	102.969	699.393	701.739	768.473	80.7364	83.5434	75.8194
2021-10-09 17:00:00	30	81.0668	86.8027	90.139	44.1052	46.3963	42.7053	79.1346	83.6336	92.9375	84.3733	105.541	86.7363	112.758	104.474	114.521	132.002	125.676	109.847	130.201	115.879	120.564	137.484	141.297	130.535	150.137	100.656	116.152	104.334	131.788	132.957	97.5685	117.773	121.93	80.6332	63.1431	78.1841	112.437	119.736	111.283	102.801	110.482	107.328	702.136	699.576	772.353	86.3638	80.9236	87.2957
2021-10-09 19:00:00	32	74.6889	86.0038	78.2659	43.9932	46.2062	40.2041	80.8097	80.8551	88.8734	88.6844	107.762	83.8673	119.425	106.359	106.056	115.269	119.364	99.8921	123.337	111.231	115	131.083	130.369	118.006	142.634	91.4036	113.304	98.7438	121.547	117.67	97.563	120.254	127.206	85.2191	61.4126	73.118	115.595	119.174	104.242	105.362	111.644	109.485	645.025	637.005	716.114	85.7654	85.4711	83.1482
2021-10-09 21:00:00	34	75.4908	82.9615	78.3767	43.4632	43.892	40.1133	77.6818	80.0695	89.2775	87.8786	105.871	86.0762	108.668	104.927	110.59	110.759	113.232	97.3976	119.884	102.006	110.477	126.957	122.558	106.632	135.141	86.1719	106.377	98.933	122.198	114.359	100.751	122.429	125.517	83.4735	61.5035	74.3043	115.766	119.41	105.918	101.028	113.894	108.844	621.683	608.254	683.64	91.2436	84.6611	85.8939
2021-10-09 23:00:00	36	75.7071	89.4639	79.5184	44.0711	45.3631	40.5748	77.0195	83.0536	93.5891	83.8903	105.967	83.9244	105.716	103.572	108.342	113.761	115.056	96.483	117.663	106.75	104.607	125.069	124.707	109.224	134.953	87.7833	111.493	101.901	123.544	116.242	99.988	118.845	125.378	85.5473	64.2063	74.5326	116.127	118.128	107.247	104.031	114.225	106.08	615.919	609.522	674.671	94.0198	90.104	89.4522
2021-10-10 01:00:00	38	69.8193	84.095	81.7032	43.3339	46.4009	38.5697	76.934	78.2464	90.2388	83.7722	105.346	77.5443	105.12	99.2092	100.672	114.326	113.549	96.3903	121.001	103.53	112.814	128.997	115.93	118.265	138.155	90.8067	113.893	104.076	123.192	120.755	95.1802	112.979	118.618	79.3619	57.8353	73.0557	115.641	115.072	101.677	94.2523	112.253	98.8439	624.867	618.315	691.878	82.5798	85.1031	86.9102
2021-10-10 03:00:00	40	75.3038	88.5732	79.8226	47.0978	47.0259	38.8425	78.39	78.7828	95.8474	82.9681	106.512	82.8509	109.883	100.449	102.954	110.867	115.511	103.024	122.574	101.931	103.966	123.809	115.926	112.069	133.099	94.3727	113.876	94.8488	122.218	106.558	102.571	116.442	118.794	85.6759	63.4875	75.0905	115.957	109.775	102.637	92.9785	116.191	100.881	609.057	605.11	679.5	88.0183	92.6916	91.8203
2021-10-10 05:00:00	42	77.5205	89.8205	79.728	50.3406	49.8493	44.7759	83.4444	80.7777	94.6584	83.0453	104.774	78.0749	102.468	97.3861	112.474	116.797	123.57	114.47	127.42	110.815	115.911	136.593	124.532	124.41	131.969	102.633	117.332	101.89	127.262	112.238	99.2408	116.503	118.461	85.0568	70.5087	75.4702	118.309	120.1	100.877	99.5233	119.284	98.9656	658.445	645.636	724.707	85.7222	93.809	95.3201
2021-10-10 07:00:00	44	77.2791	94.3774	83.4382	55.9275	55.3402	44.3017	82.3923	89.7752	99.9282	89.5036	113.047	85.0867	111.422	106.797	116.817	113.69	111.148	101.165	126.355	114.693	116.283	128.846	122.561	119.462	129.603	97.7638	109.265	96.1071	122.597	113.908	103.255	113.008	127.144	91.5853	76.1776	85.7993	117.92	111.372	106.588	97.863	113.778	105.875	637.629	625.376	711.494	83.277	95.4191	96.5049
2021-10-10 09:00:00	46	77.9784	89.8528	79.2534	61.0702	57.9567	44.4426	79.7816	83.7877	95.0488	92.4611	107.971	81.7065	101.882	94.7384	111.622	115.104	108.652	98.1708	123.165	113.548	110.878	141.34	128.86	119.932	131.492	98.1403	120.079	102.047	123.707	117.969	100.733	116.776	126.914	82.7227	74.5132	86.6396	116.007	117.128	100.615	98.8971	110.837	100.067	650.883	631.274	731.512	78.8307	96.7592	95.3759
2021-10-10 11:00:00	48	78.0286	91.7527	85.6584	65.0218	59.9509	48.6463	82.9139	88.6106	98.267	85.634	114.582	83.8389	105.477	103.497	117.746	104.244	110.744	94.9759	114.324	104.019	111.064	130.177	115.205	115.347	126.324	95.5107	110.036	91.6564	115.284	116.51	101.867	123.32	131.299	83.3331	75.2916	93.9198	118.507	113.653	101.129	101.214	118.261	96.6795	621.271	616.304	707.044	87.6204	103.426	94.56
2021-10-10 13:00:00	50	78.697	91.2869	80.6005	64.9012	62.6107	49.255	82.3217	84.7952	99.8827	85.2034	108.536	87.5705	100.788	99.9996	114.015	108.412	113.545	97.0321	112.078	107.506	107.972	138.666	112.487	121.607	119.024	94.5258	109.721	89.1192	115.003	108.268	99.9707	128.758	129.818	88.5376	75.5462	90.8223	106.344	117.321	104.308	98.8784	109.671	94.0223	620.885	617.718	702.006	94.5955	95.9678	97.1857
2021-10-10 15:00:00	52	78.0103	88.4006	81.9307	63.391	61.46	51.8136	81.0474	85.9634	97.1898	82.3531	107.25	86.2851	102.824	102.032	116.072	112.999	113.851	99.4411	122.512	107.873	114.87	147.298	113.73	123.006	133.462	98.802	117.787	90.2672	128.106	106.471	100.151	123.297	130.318	94.7401	81.7555	89.3687	109.971	118.687	99.1223	99.0763	112.834	89.6406	654.837	647.517	735.872	94.6809	99.7347	90.9714
2021-10-10 17:00:00	54	73.9494	84.5245	80.1659	61.0733	64.4049	54.7884	83.2231	81.1149	95.0384	77.7168	103.128	82.1718	97.444	103.224	113.15	98.5344	107.044	90.6301	112.014	103.413	101.163	139.531	109.381	113.263	115.761	95.222	109.859	85.4934	114.234	110.041	103.261	119.179	126.011	93.2801	79.2947	92.5922	104.053	109.744	100.678	101.977	105.513	84.0296	623.377	624.281	713.593	93.9225	97.5049	91.6563
2021-10-10 19:00:00	56	78.2401	89.2387	78.247	68.8064	68.8345	59.6677	83.3408	80.6438	91.689	86.1566	106.288	86.4718	100.659	101.035	122.752	106.591	113.522	92.1448	118.104	108.583	106.649	146.589	121.481	122.181	119.312	104.214	115.696	89.2496	122.621	111.236	102.055	124.049	125.217	96.7779	87.0815	96.62	107.797	108.754	104.113	106.027	109.515	92.884	661.032	655.253	748.238	90.5013	101.207	96.2298
2021-10-10 21:00:00	58	80.4857	90.5355	77.9484	68.5998	69.9097	59.0821	84.4723	83.7964	99.0934	82.8671	103.419	86.5345	94.9494	94.9966	113.337	104.242	103.972	94.9916	115.696	104.051	102.334	139.245	113.918	114.514	125.006	98.0988	105.481	91.4798	127.291	112.118	102.084	121.645	125.211	97.6367	87.8399	98.9083	116.613	112.214	101.795	101.739	110.572	86.4349	669.234	657.388	749.659	91.5149	97.5272	91.0136
2021-10-10 23:00:00	60	78.6915	96.0996	84.9412	73.2194	78.5495	61.8823	85.9408	83.8997	105.422	80.8929	111.188	95.388	97.5885	98.9302	118.181	100.228	107.51	93.5823	120.375	107.619	103.295	146.119	116.043	106.78	124.318	96.3273	95.9367	87.3615	129.436	110.496	108.309	120.816	126.586	102.114	91.7277	101.923	115.033	110.186	93.7541	115.415	110.508	88.3513	668.552	655.259	740.716	91.5843	98.0972	97.0399
2021-10-11 01:00:00	62	87.1072	94.8652	86.0412	79.5465	92.2883	68.0637	90.9896	97.7997	104.072	90.6175	112.548	94.5236	104.918	108.893	129.837	98.228	101.41	86.3586	118.899	99.8565	100.337	142.468	110.999	116.961	122.964	97.345	101.011	84.871	124.369	107.759	111.071	130.93	139.985	107.33	102.507	112.094	111.467	114.211	109.517	118.748	107.781	92.7575	668.44	647.709	743.369	92.492	112.9	103.28
2021-10-11 03:00:00	64	80.075	95.9705	84.6923	85.5455	88.9644	68.6867	84.465	90.8528	99.4194	92.4232	102.072	94.441	104.911	98.6475	125.926	95.266	99.5865	87.7789	116.658	103.07	99.946	135.008	112.34	116.373	121.878	97.7859	109.338	83.9652	120.107	104.925	105.732	129.534	126.407	106.461	107.833	109.253	102.234	106.138	105.869	116.724	101.089	90.5477	665.501	645.189	735.257	101.606	106.389	97.9582
2021-10-11 05:00:00	66	83.4834	92.7285	86.3903	90.708	85.8876	73.4007	89.2425	89.018	100.788	92.4196	115.572	101.294	117.729	110.786	133.12	105.617	105.411	88.3342	120.308	107.386	104.785	151.07	115.484	118.936	129.55	102.156	119.78	92.0465	136.259	115.508	109.732	136.436	129.035	114.618	105.58	110.863	109.342	106.372	117.483	120.317	106.937	95.0191	734.719	717.834	812.95	99.0436	113.343	106.163
2021-10-11 07:00:00	68	86.1327	95.5284	90.2889	98.4201	92.6273	78.0944	92.8551	98.9091	98.2273	105.125	116.909	99.7643	114.732	109.512	139.516	99.3331	101.459	86.96	112.409	102.664	104.905	143.003	121.254	107.829	127.637	90.3857	111.399	85.4844	130.31	115.194	114.567	139.483	131.686	128.418	113.852	116.119	115.925	115.267	119.907	122.325	114.876	99.1504	711.979	693.423	788.904	105.781	110.079	104.548
2021-10-11 09:00:00	70	87.4866	101.738	90.2528	93.5355	97.8169	82.0739	94.0792	105.481	107.085	97.7383	111.995	104.83	114.621	111.013	140.508	99.7393	89.3149	79.8718	111.477	102.098	98.2501	134.399	111.269	100.061	120.436	89.3517	107.608	81.7266	123.593	113.757	110.983	144.862	128.904	132.216	124.703	118.102	114.757	115.187	112.315	128.258	114.241	100.697	680.46	669.43	761.598	108.924	107.123	100.818
2021-10-11 11:00:00	72	97.7624	105.399	97.2841	102.528	98.9474	92.5813	100.847	108.71	110.651	105.413	125.066	113.518	121.261	123.498	141.757	98.7719	104.072	90.3302	111.51	112.464	101.779	137.293	118.077	102.351	126.701	95.1076	114.193	89.5372	121.135	117.328	115.032	147.516	137.469	134.219	123.541	130.799	115.083	120.786	123.863	126.949	118.393	105.575	723.136	704.165	812.909	120.018	106.862	111.339
Plate 2
Date Time	Elapsed	B2	B3	B4	B5	B6	B7	B8	B9	C2	C3	C4	C5	C6	C7	C8	C9
2021-10-08 11:14:00	0	91.4476	70.5028	72.8347	78.0098	108.983	94.6087	109.618	90.3822	86.4654	96.2515	117.283
2021-10-08 13:14:00	2	94.1425	71.5511	74.4442	75.1854	110.176	101.92	103.365	96.6348	83.8945	95.3837	120.722
2021-10-08 15:14:00	4	91.7604	71.5849	77.2761	75.4776	118.184	110.133	102.703	97.2971	87.9047	94.763	117.332
2021-10-08 17:14:00	6	90.1419	69.5178	78.229	76.5063	123.697	112.035	102.569	97.4307	89.5126	93.05	117.437
2021-10-08 19:14:00	8	87.1088	66.8114	80.5667	77.6075	120.166	111.915	100.921	99.079	89.4138	96.7219	113.864
2021-10-08 21:14:00	10	83.3536	67.6133	79.3108	76.9568	120.159	110.362	102.135	97.8653	90.3799	98.0422	111.578
2021-10-08 23:14:00	12	83.446	67.2106	79.0991	78.8093	120.205	108.083	104.01	95.9902	89.4652	95.9875	114.547
2021-10-09 01:14:00	14	79.7883	64.2549	78.223	75.53	109.748	99.5905	101.865	98.1352	95.0225	94.3534	110.624
2021-10-09 03:14:00	16	84.515	64.6893	73.2335	72.5348	106.812	95.2422	104.923	95.077	92.0594	95.1886	112.752
2021-10-09 05:14:00	18	82.6274	64.2538	67.0244	77.4199	104.119	92.5773	101.68	98.3196	95.4333	96.3403	108.226
2021-10-09 07:14:00	20	78.8651	60.9561	65.5265	75.8446	99.5474	88.0866	103.217	96.7828	96.9436	97.7765	105.28
2021-10-09 09:14:00	22	76.1708	61.9447	66.2319	75.2468	99.4148	91.7481	106.327	93.6731	95.6551	97.0411	107.304
2021-10-09 11:14:00	24	80.1037	63.9043	64.0837	75.1876	100.035	90.9599	107.674	92.3263	94.6112	99.3307	106.058
2021-10-09 13:14:00	26	78.098	58.8883	63.006	77.4306	98.6458	93.7594	109.364	90.6357	98.4383	94.4787	107.083
2021-10-09 15:14:00	28	77.7167	61.0085	60.0687	74.0952	93.8209	94.1968	107.569	92.4314	96.3547	100.227	103.418
2021-10-09 17:14:00	30	80.9068	61.4322	52.826	75.6376	96.7545	94.1728	111.7	88.2998	95.161	100.186	104.653
2021-10-09 19:14:00	32	75.3645	57.0335	50.328	72.9171	96.8305	96.2996	111.426	88.5744	91.6833	101.062	107.255
2021-10-09 21:14:00	34	76.3425	59.0375	51.1454	78.8551	101.092	97.8979	114.944	85.0557	93.0865	101.924	104.989
2021-10-09 23:14:00	36	79.2193	59.2907	51.0776	75.5018	98.9094	101.007	112.645	87.3553	90.0824	103.438	106.479
2021-10-10 01:14:00	38	71.8177	59.0812	46.7959	73.666	93.4906	92.7657	115.957	84.0426	87.4207	106.559	106.021
2021-10-10 03:14:00	40	77.7305	61.1203	49.1644	72.2805	100.665	95.1852	116.185	83.8149	91.4025	101.934	106.664
2021-10-10 05:14:00	42	75.2925	59.2813	46.1866	68.9681	101.474	90.0617	118.049	81.9507	88.494	99.7025	111.804
2021-10-10 07:14:00	44	79.3907	59.7348	43.2358	76.9937	105.984	92.8497	119.242	80.7582	90.1963	101.619	108.185
2021-10-10 09:14:00	46	77.929	58.8522	42.3562	72.5924	103.914	86.4481	117.32	82.6804	92.7555	98.8544	108.39
2021-10-10 11:14:00	48	78.6946	57.1735	41.9236	75.5788	105.281	87.6178	114.898	85.1023	89.4296	104.547	106.024
2021-10-10 13:14:00	50	79.238	58.5479	44.2943	74.5917	108.219	89.4723	117.748	82.2523	89.005	100.306	110.689
2021-10-10 15:14:00	52	81.053	57.8419	41.1315	76.2664	103.778	89.0035	116.743	83.2574	86.1329	105.82	108.047
2021-10-10 17:14:00	54	73.8782	56.2596	42.7771	77.9834	105.765	87.4119	120.838	79.162	91.355	102.713	105.932
2021-10-10 19:14:00	56	71.7125	59.06	44.0991	73.4573	117.015	87.66	119.441	80.5594	91.9748	100.403	107.622
2021-10-10 21:14:00	58	76.1745	57.5133	44.1993	82.7195	114.081	92.9114	121.053	78.9472	88.0814	108.631	103.288
2021-10-10 23:14:00	60	76.9356	56.0754	47.3564	81.3417	107.651	97.8853	121.955	78.0452	86.7071	109.64	103.653
2021-10-11 01:14:00	62	79.4135	60.5036	46.9371	86.4968	124.386	105.54	122.163	77.8373	85.7465	108.505	105.748
2021-10-11 03:14:00	64	78.2544	57.7958	40.4336	81.6222	118.664	100.94	122.881	77.1191	88.5301	104.411	107.059
2021-10-11 05:14:00	66	86.3905	62.5245	44.6301	88.6793	120.448	106.579	125.379	74.6211	85.1197	108.07	106.811
2021-10-11 07:14:00	68	91.9337	64.0878	50.7621	83.6359	125.627	112.366	128.558	71.4418	85.3574	105.619	109.023
2021-10-11 09:14:00	70	92.2968	68.418	52.0555	99.2597	135.612	114.271	126.175	73.8253	84.2075	111.726	104.067
2021-10-11 11:14:00	72	97.097	67.7816	52.5694	102.774	133.418	119.073	120.809	79.1913	85.8596	106.411	107.73
[truncated: 6 more columns]

## Sheet: CCHFV rep 121021 plate1
Vessel Name: AF CCHFV MGS 12/10/21 AF1 AF2 screen plate 1
Metric: Total Green Object Integrated Intensity (GCU x µm²/Image)
Cell Type:
Passage: 0
Notes:
Analysis: AF CCHFV MGS 081021 Lower T and better filters
Date Time	Elapsed	Real elapsed	B2	B3	B4	B5	B6	B7	B8	B9	B10	C2	C3	C4	C5	C6	C7	C8	C9	C10	D2	D3	D4	D5	D6	D7	D8	D9	D10	E2	E3	E4	E5	E6	E7	E8	E9	E10	F2	F3	F4	F5	F6	F7	F8	F9	F10	G2	G3
2021-10-12 12:16:00	0	1	26635.7	27740.8	28321.8	26902	28640.4	28181.2	28082.9	29349.4	31914.1	24747.7	26334.4	31213.1	28534.9	35872.3	33918.3	31373.3	30139	30600.8	26685.2	29940.4	30059.5	31156.2	31908	33219.2	31435.1	29714.8	28848.7	25000.9	27367.5	30673.1	29494.8	31374.8	33107.2	34120.4	30089.2	31490.6	23663.6	26049	29274.9	33748.1	32076.3	32920.7	32861.2	30356.2	26931.5	28751.5	29743.7
2021-10-12 14:16:00	2	3	21914.2	22273.7	20912.6	21691.2	24062.3	22975.8	20418.8	21937.8	24894.7	19588.1	22329.5	24235.3	21721.6	27042.3	25035.7	28059.5	25780.4	26669.5	20658.2	22180.5	24770	28085.4	27364.5	30043.4	22595.5	23058.4	22374.5	22290.8	23429.1	27952.1	22489.8	23950.7	26906.8	29352.9	26250.1	26630.7	18488.8	21865.3	22562.2	29419.3	28062.8	29026.3	25981.6	23013.2	21549.3	21649.5	23718.6
2021-10-12 16:16:00	4	5	21158.7	20201.8	20896	21754.2	23304.3	22344.4	18524.8	20652.5	22999.8	19672	21465.4	22811.5	20305.3	25559.2	23069.7	26282	24288.5	24704.1	20370	21606.5	27708.1	26440.3	24454.3	28856.7	22340.7	22336.7	22106.9	21099	21825.9	25042	21053.8	23606.2	25491	27664.9	24535.4	25364.2	18222.4	21945.7	21739.5	27119.1	26026.9	27462.5	25210.9	21710.1	22482.6	21117.2	23766
2021-10-12 18:16:00	6	7	21294.7	20700.3	21085.9	22272.8	23411.7	23453.2	17427.8	20575.8	21731.5	20118.6	21627.1	24148.6	21679.9	25873.6	23104.8	26345.7	23975.9	24490.5	21357.1	23067.5	30903.7	25251.8	23806.3	28925.4	23900.3	23547.8	23108.5	19454.1	21372.1	23850.9	21935	23979.1	25264.5	27728.7	23721.4	25506.9	19153	23964.5	21491	25937.9	24690.8	26453.2	26262.7	23082.8	23159.1	20950.1	24350.5
2021-10-12 20:16:00	8	9	21350.9	20920.2	21216.7	25497	26435.2	26678.6	17910.1	20595.4	21950.1	20131.7	21583.5	23214.2	21668.4	27560.5	24576.4	25236.6	24021.7	24313.2	22483.6	24017.2	32506	25331.2	23027.4	28387.9	24393.7	24931.2	23999.2	19114	20835.9	23783.6	22158.9	24383.8	25916.9	27275.9	23516.2	25991	18962.1	24052.8	22035.3	25319.8	24599.6	26010.5	24931.5	23320	23474.3	21727.5	25591.6
2021-10-12 22:16:00	10	11	23003.7	23217	23285.3	28950.7	29314.7	29588.7	20334.6	24170.9	26236.7	21327.4	22855	26753.3	25143.8	31218	27240.6	26772.8	26150.1	26780.7	24792.8	27243.3	33229.3	26627.2	24401	28969.8	26322.6	27193.1	25700.4	20028.3	23051.8	25369.9	24257.4	28667.7	27686.6	29151.7	24705.1	26919.1	20679.2	26157.9	23562.3	27068.1	25277.6	27615.9	27815	25915.6	27907.4	22464.5	27313.8
2021-10-13 00:16:00	12	13	24526.8	25502.5	25044.9	32202.6	32390.5	32866.8	24373.2	28310	29142.5	23399.4	23644.5	29290.6	27957.5	33195.3	30188	29929.4	28412.3	28473.7	28009.2	29420.7	37015.3	29199.8	27021	30917.1	29538.7	30120.3	29024.3	22937.2	24069.9	27756.5	26455.1	32092.5	31161.1	32802.4	28248.4	28512	24434.7	28423.7	26785.6	28881.4	28215	29845.1	29930	28153.9	29933.8	24714.3	30337.8
2021-10-13 02:16:00	14	15	27114.7	29209.9	25923.4	34405.1	34029.4	35533.5	27945.4	32281.6	33815.3	26323	26354.5	31198.4	29920	36530.8	31684.2	34183.3	31918.1	31573.2	31277.7	32805.7	41004.4	33866.3	29715.6	35364	31126.6	34673.5	32263.2	25962.6	29082.2	32308.9	29709.7	35896	34365.1	35950.1	31195	32024.7	26671	32034.8	31279	33571	31658.1	33634.1	33530.4	32800	32978.1	29164	34362.7
2021-10-13 04:16:00	16	17	29626.6	33188.9	28810.8	35242.6	35722.7	38198.8	33905.1	37707.7	39062.1	29650.3	32179.4	34896.8	31779.7	40646.4	36432.6	36358.7	37215.9	36552.9	36045.7	38035.8	47885.8	38286	34606.5	39266.9	36920	38649.4	38963.7	29862	33152	36929.8	34421.2	42490	40060.4	40458.2	37624.7	37342.1	31248.8	36607.7	35464.9	38770.4	35605.6	37977.4	39612.4	39743.2	36334.3	32665.9	38289
2021-10-13 06:16:00	18	19	35663.4	39088.1	33125.3	36583.7	36072.3	39298	39549.8	44372.6	46022.9	36258.5	36312.3	42289.7	37771.1	46973.3	43382.3	43108.9	41780.3	41690.2	41861.8	43804.2	53585.3	44849.9	40600.5	43804.1	42640.2	46000.8	44844.5	35000.3	40173.1	43191.3	39994.1	50301.3	46712.5	45989.6	41565.3	44022.9	36308.8	42187.7	40881	43285.3	40268.2	43381	44490.6	45132.6	42443.2	38357.4	43567.8
2021-10-13 08:16:00	20	21	39715.4	45684.6	39105.8	38359.2	37248.7	41074.3	46649.5	50349.8	52202.4	41092.1	43039.5	47824	42867	52640.7	49892.4	46561.7	46573.5	46896.7	46497.9	49224.7	58533.2	49688	46416	48378.8	49303.5	53182.4	53001.5	41378.9	45175.7	49097.1	46960.6	56264.4	52986.7	51424	48933.7	46490.2	40531.6	48660.9	45610.5	46200.1	47433	50258.4	49733.2	52412.2	46642	43246.2	47914.3
2021-10-13 10:16:00	22	23	45348.1	52753.6	44996.1	40096.7	39231.7	42430.7	54547	60114.9	57380.1	46287.2	50297.8	55665.6	48373.6	60128.8	59271.6	54283.3	52574	54388.5	55109.8	58948.7	68994.4	57368.2	53385	55310	56691.2	60902.3	62519	48647.6	51035.1	57167.6	54768.2	65342.1	61261.4	59236.9	54029	55003.7	49282.9	58065.3	51461.3	54176.8	55329.2	56529.2	59242	61572	54188.8	49288	55213.9
2021-10-13 12:16:00	24	25	48977.6	60971.8	50169	40546.3	38897.3	43453.3	61598	66134.4	63969.9	52639.2	54828.4	57926	57217.1	67446	68790.3	61544.7	58896.1	60093.7	61100.4	67745.5	75359	60454.6	60920.3	60506.2	62272.8	68259.7	66067.9	54055.5	56491.9	64002.6	62741.5	72866.4	70064.5	65450.6	61693.3	64207.7	57840.8	64431	58880.7	58827.4	60069.7	61814.8	66313	68972.3	59534.3	55534.6	60574.7
2021-10-13 14:16:00	26	27	57370.3	67855	56550.2	44935.8	39967.6	46601.9	70888	76563.7	74364.5	59675.5	64958.1	70730.3	63497.7	73414.6	78107	70311.1	65881	67536.7	71928.2	79109.4	84427.3	67842.5	66190.7	68310.6	76611.2	80029.1	76511	60316.2	65657.7	72483.7	71390.5	87580.7	81523.9	79509.1	72357.2	71869.9	68421.4	74860.6	68710.2	67489.8	69930	73441.1	78213	80900	69796.9	66255.2	71501
2021-10-13 16:16:00	28	29	62018.4	73533.5	61379.4	40456.4	37725.8	45230.4	77514.4	82697.9	80406.8	65351.9	71819	76704.8	71756.5	79085.1	84456.4	79838.3	75288.1	69525.7	82862.6	88812.1	93483.6	72966.2	61992.2	75084.6	81087.1	86754.5	83147.3	64848.7	72598.2	77416.8	80495	96624.3	86900.1	82808.7	80407.8	79940.8	77829.8	85425.3	77348.2	74615.3	76818.6	78530	86385.3	91260.2	78752.5	74736.6	80528.5
2021-10-13 18:16:00	30	31	71741.3	83933.7	70135.7	41654.1	38197.7	46294.4	89179.3	90950.7	88666.1	69643.9	78407.2	85343.8	81913.7	89617.8	94240.4	87177.9	80632.8	83292.3	89294.7	91361.1	102590	84361.7	78889.4	81238.9	90730.8	97354.8	93728.2	72978.8	80190.3	85521.3	89155.3	104844	97863.7	90195.8	90541.4	84920.2	89473.3	93482.6	83090	82730.4	83921.4	89504.1	92590.7	96636.9	88999.6	78817.8	87879.4
2021-10-13 20:16:00	32	33	74909.1	90508.1	72574.5	40041.9	38160.8	44283.4	96563.1	97541.8	98586	73234.6	82400.3	87268.2	83966.9	97129.1	99633.5	88941.5	83039.7	87872.8	92037.2	100015	107553	85912.3	82902.6	83969.7	94776.5	101149	100423	77429.7	78880.7	90801.8	94582.1	111846	100377	96366.7	91529.6	88191.1	91582.6	98681.6	88779	89106.4	88556.3	90009.5	99876.9	100563	95681.4	84007.4	96244.4
2021-10-13 22:16:00	34	35	76485.6	94134.9	78822.8	41189.2	37574.7	45979.2	103649	103997	101839	77311.2	87450.3	91542.2	94348.4	100311	103839	93217	88125.6	89680.4	99666	102417	115349	92022.8	88750.8	89603.8	100639	105293	105553	82329.8	84768.2	96109.8	97249.7	113800	107053	102246	99635.1	95462.7	97075.5	101371	94614.7	92371.5	91482.9	95259	102866	105894	100687	90169.6	101423
2021-10-14 00:16:00	36	37	78846.8	97251.7	76725.6	44038.2	38992.1	45767.1	110557	108505	110468	79111.2	86458.8	90673.3	96714.7	105213	108348	94430.2	90725.8	96838.6	102642	106128	122895	95400.6	89646.1	93153.6	104745	106696	110530	84805.7	87828.4	97506.2	100622	114958	114079	105965	106004	99937.9	99629.7	107923	99322.4	97682	98005.2	95858.7	106536	110531	107039	98444.1	104863
2021-10-14 02:16:00	38	39	81545.8	95674	76045.1	44932.1	38023.1	48590.7	116269	111054	114195	81201.4	93671	100209	106643	106765	114376	98735.7	91363.8	96725.1	100977	106766	124929	98511.6	95245.9	93555.8	104553	109196	111170	89220.3	92054	102904	104267	117260	114707	108367	107515	103742	104664	108383	98374.8	98527.6	98034.4	105323	109238	111774	106218	101170	109095
2021-10-14 04:16:00	40	41	88541.2	99218.8	78435.5	47224.2	39008.6	46079.2	123379	115210	119200	85058.5	99067	100051	104371	108162	115188	102042	93431.8	97331.3	104126	107485	128383	102347	97905.1	96169.2	110038	110978	113706	91114.6	95362.9	100998	101235	119967	114080	114885	111580	104682	105349	113225	104126	104329	102776	107146	110172	116356	113751	105452	113810
2021-10-14 06:16:00	42	43	88428.7	101119	78622.3	47240.5	44197.5	48571.8	125616	119718	121154	86188.3	97458	104581	109584	113703	125970	105868	97248.8	104511	108397	107544	131890	102790	103112	99949	111950	111764	116511	91055.8	95649.3	105266	108268	123412	118197	119202	116405	107690	109866	116363	105903	101652	102063	108858	113666	118430	109585	104612	117710
2021-10-14 08:16:00	44	45	91350.4	100646	78314.7	50838.4	46865.2	52092.8	129810	123802	125090	88896.4	100907	105134	111751	116873	129674	108291	102991	105922	113084	110173	135969	104466	108312	103998	117757	116344	119935	92381.8	99112	108187	110231	126514	123182	118134	114654	108944	113267	117380	109644	108046	105208	111020	116613	121866	118752	112992	123412
2021-10-14 10:16:00	46	47	90456.9	98573.9	77340.4	52304	46484.2	57814.4	132239	120422	128690	89671.7	100511	106890	114899	116140	128367	110174	99084.6	104276	112167	107931	136940	107532	104448	103761	121758	115703	117878	95536.5	101586	106442	109642	131146	125235	116414	116433	115427	115622	123942	107712	109576	108299	111167	119537	119315	118052	111348	124990
2021-10-14 12:16:00	48	49	92831.1	96895.3	76700.1	58576.8	47608.6	60983.2	134152	121002	133689	93179.4	102507	106377	119139	117402	133039	111479	104055	110919	114192	111454	140314	108955	110817	105644	123192	116875	121876	98497.1	106325	111529	110471	132727	126565	121893	123057	117744	114017	120606	112790	112614	108787	116523	122103	119649	125241	114220	133610
2021-10-14 14:16:00	50	51	91742	96075.3	78429	58853.3	50551.5	61112.8	139006	128152	134329	94532.2	103112	103369	119706	119241	138954	113923	107089	108784	114268	110927	140298	110970	106555	111824	118916	119597	124753	99192.5	112146	109704	106714	132632	124525	119632	122974	118406	111776	113829	110870	113440	113104	118636	121166	124833	119719	114445	128802
2021-10-14 16:16:00	52	53	90845.1	95200.2	76764.2	62729	54351.3	67449.9	137397	128505	133544	94625.4	104651	104584	117905	122271	134370	113155	105320	113684	116859	113817	139386	110345	109654	109118	120917	120220	123494	99966.9	112702	109354	105805	129045	128999	124045	121527	120718	111016	116476	113426	116739	115891	118174	122820	125646	121526	117815	129629
2021-10-14 18:16:00	54	55	89185.1	99484.2	78127.9	65829.9	53740.9	67932.6	138001	126683	137664	96861.8	101209	106646	119206	115821	139539	109253	103705	107798	113456	111823	134698	110995	107470	111231	119855	117190	125489	94813.8	108891	111722	108723	129448	121931	125168	122057	123090	106048	113431	113428	118904	118171	123109	123291	124344	126488	111532	127593
2021-10-14 20:16:00	56	57	88958.8	95295	79325.1	64514	57605.5	67365.1	135308	124290	133787	95659.8	97191.3	106629	117241	115630	137720	107742	106945	110646	113608	111373	133062	109340	112088	107792	118364	116733	122772	95061.2	109783	109633	104477	127313	121142	124894	118539	121686	105635	112648	109089	116500	114583	122581	119799	125178	118004	109731	129279
2021-10-14 22:16:00	58	59	87187.8	91035.6	76482.9	64841.7	55721.5	67745.2	133852	122662	134298	98252.6	94396.7	99726.8	119053	114582	133921	104011	101822	106854	113694	109502	135141	108864	102918	107028	118339	118010	119885	94329.6	107737	105343	99580.2	121393	116664	123292	115227	119972	104081	107670	107382	114842	114018	112467	117857	121124	120737	107137	124864
2021-10-15 00:16:00	60	61	82636.4	92063.5	76245.1	67824	61079.3	75551.7	130894	124456	133699	94116.7	93132.6	103349	115315	114367	136334	103888	100207	104368	107844	108323	128503	109498	101188	104057	118569	116458	114844	92095.1	103587	104299	102139	123368	109647	120970	111154	115917	104635	107042	105199	111152	116400	115585	114444	116903	116070	102040	123490
2021-10-15 02:16:00	62	63	84224.3	88845.4	72753.2	67799.5	58484.3	75237.9	130563	123004	130149	91751.8	92340.2	103677	108725	116183	135692	99897.2	99973.6	102873	107416	107895	128359	107889	101376	102644	116074	115000	114515	91524.9	106597	104383	96238.7	117826	107186	119886	109231	113656	102291	104858	101963	110347	112757	111214	111515	117418	117234	99782.2	118868
2021-10-15 04:16:00	64	65	77651.7	87300.2	73511.2	73089.3	61395.5	71604.6	129310	113552	125542	91470.1	91266.5	99697.9	113857	115495	130430	101566	95680.7	102658	104383	103391	121900	103817	97206.7	99636.1	112109	108646	113608	90443.1	104533	101210	94437.1	111522	105042	118723	108799	114394	98942.4	101286	99305.3	111583	114843	106139	107746	118802	114530	98445.1	113090
2021-10-15 06:16:00	66	67	73603.4	87092.3	72808.6	76495.6	65059.5	77029.3	121821	111474	119984	89420.4	88757.3	99147.7	110867	113942	126221	100598	96206.5	101011	99671.2	98354.6	119430	101037	97356.2	97623.4	109240	105584	108542	88214.3	102483	99762.2	90199.8	109823	100896	120386	105906	107046	95787.5	100070	94959.7	107235	114719	106821	106263	114380	111489	97398.2	110143
2021-10-15 08:16:00	68	69	74992.3	82849.2	70435.8	77003.2	64221.4	79159.5	121292	107489	115100	87399.8	88074.9	97598.3	105420	109793	123246	96447.9	92142.9	103374	98075	96984.6	115018	93939.6	94572	95927.9	106735	98807.3	108026	86497	95988.3	102696	87478.6	107492	97719.7	119984	104049	108822	93450.9	96420.7	90172.5	110187	111448	109948	103414	111738	106943	94804.4	104864
2021-10-15 10:16:00	70	71	73211.6	78616.1	69473.9	78135.1	64132.2	78741.2	115603	108676	118318	85999.8	87236.1	92841.7	102452	107171	120947	94165.4	91226	96697.5	96981.6	94544.2	111378	94506.1	91559.2	94103.7	102617	98193.8	105609	81758.1	93679.1	94185.5	84072.4	107063	98771.3	116701	97759.1	108382	91818.6	94216	91757.3	108484	105553	108183	99300.2	107612	107320	92583.1	103566
2021-10-15 12:16:00	72	73	71193.7	75544.9	66403.4	75113.3	64944.1	83122.2	121043	107869	115472	85635.4	88068.2	94130.1	103524	105867	118326	92101.3	94486	96746.4	93068.7	98353	117156	91555	95309.5	94342.1	106160	102364	108325	85169.5	94554.4	100036	79872.9	110056	98950.1	114365	100776	112836	94100.5	96757.6	89025.4	106811	109463	104985	99014.3	106085	105290	95956.3	107560
1% DMSO normalised results
			91.5561	95.3549	97.3518	92.4714	98.4468	96.8686	96.5306	100.884	109.7	85.0665	90.5205	107.29	98.0843	123.305	116.589	107.841	103.598	105.186	91.7263	102.916	103.325	107.095	109.679	114.186	108.053	102.14	99.1628	85.9366	94.0714	105.434	101.384	107.846	113.801	117.283	103.427	108.244	81.3399	89.5394	100.628	116.004	110.257	113.16	112.955	104.345	92.5729	98.8289	102.24
			87.3253	88.7575	83.334	86.4363	95.8849	91.5556	81.366	87.4192	99.2019	78.0558	88.98	96.5744	86.5575	107.76	99.7637	111.813	102.731	106.275	82.32	88.3863	98.7049	111.916	109.044	119.719	90.0398	91.8845	89.1595	88.8259	93.3617	111.385	89.6187	95.4403	107.22	116.967	104.603	106.12	73.6752	87.1303	89.9071	117.232	111.826	115.666	103.533	91.7047	85.871	86.2703	94.5154
			90.6557	86.5559	89.5304	93.2072	99.8487	95.736	79.3708	88.4872	98.5442	84.2859	91.9698	97.7375	86.9995	109.51	98.8438	112.607	104.066	105.846	87.2764	92.5746	118.717	113.285	104.776	123.638	95.7201	95.7031	94.7184	90.4	93.5146	107.294	90.2062	101.142	109.218	118.532	105.123	108.675	78.0751	94.0278	93.1442	116.194	111.514	117.665	108.018	93.0182	96.328	90.4779	101.827
			93.8607	91.2408	92.9402	98.1719	103.192	103.375	76.8165	90.6919	95.786	88.6768	95.326	106.44	95.5584	114.043	101.839	116.124	105.678	107.947	94.1359	101.674	136.214	111.302	104.931	127.495	105.345	103.792	101.856	85.7481	94.2019	105.128	96.6828	105.693	111.359	122.22	104.557	112.427	84.4206	105.629	94.7262	114.327	108.83	116.598	115.758	101.742	102.078	92.3417	107.33
			95.8859	93.9518	95.283	114.506	118.719	119.812	80.4333	92.4931	98.577	90.4103	96.9303	104.254	97.3119	123.773	110.372	113.336	107.88	109.189	100.973	107.86	145.983	113.761	103.415	127.489	109.551	111.965	107.779	85.8399	93.5729	106.811	99.5145	109.506	116.392	122.495	105.61	116.724	85.1578	108.02	98.9593	113.71	110.475	116.812	111.966	104.729	105.422	97.5769	114.931
			97.5011	98.4051	98.6947	122.707	124.25	125.412	86.1882	102.448	111.204	90.3962	96.8707	113.394	106.572	132.318	115.459	113.477	110.837	113.51	105.084	115.471	140.842	112.859	103.423	122.789	111.568	115.258	108.931	84.8898	97.7052	107.53	102.815	121.508	117.35	123.56	104.713	114.097	87.6488	110.87	99.8687	114.728	107.139	117.05	117.894	109.843	118.285	95.2159	115.77
			93.981	97.7197	95.9665	123.393	124.113	125.938	93.3923	108.477	111.667	89.6613	90.6003	112.235	107.127	127.197	115.673	114.683	108.869	109.105	107.325	112.733	141.834	111.887	103.538	118.467	113.186	115.414	111.215	87.8901	92.2304	106.356	101.37	122.971	119.402	125.691	108.241	109.252	93.6282	108.913	102.636	110.667	108.114	114.36	114.685	107.879	114.699	94.6994	116.247
			91.0855	98.1239	87.0837	115.576	114.314	119.367	93.8761	108.443	113.595	88.4261	88.532	104.804	100.509	122.717	106.436	114.831	107.222	106.063	105.07	110.203	137.745	113.766	99.8228	118.797	104.563	116.478	108.381	87.2153	97.6949	108.534	99.8028	120.584	115.442	120.766	104.792	107.58	89.5952	107.614	105.075	112.774	106.348	112.986	112.638	110.184	110.782	97.9696	115.434
			88.0777	98.6683	85.6524	104.774	106.201	113.562	100.797	112.102	116.129	88.1481	95.6669	103.746	94.4788	120.839	108.311	108.092	110.64	108.669	107.161	113.078	142.361	113.822	102.883	116.738	109.761	114.902	115.836	88.7775	98.5584	109.79	102.332	126.32	119.097	120.279	111.855	111.015	92.9004	108.832	105.434	115.262	105.853	112.904	117.765	118.154	108.019	97.1134	113.83
			93.919	102.938	87.235	96.3426	94.9958	103.49	104.154	116.854	121.2	95.486	95.6276	111.369	99.4694	123.703	114.247	113.527	110.028	109.79	110.242	115.358	141.116	118.111	106.921	115.357	112.292	121.142	118.097	92.1725	105.795	113.743	105.324	132.467	123.016	121.113	109.461	115.934	95.6185	111.1	107.659	113.991	106.045	114.243	117.165	118.856	111.773	101.013	114.735
			94.4112	108.601	92.9622	91.1874	88.5474	97.6416	110.895	119.691	124.095	97.6839	102.313	113.687	101.903	125.137	118.604	110.686	110.714	111.483	110.535	117.017	139.145	118.118	110.34	115.006	117.204	126.425	125.995	98.3658	107.391	116.713	111.634	133.752	125.96	122.245	116.325	110.516	96.3514	115.676	108.425	109.827	112.758	119.474	118.225	124.594	110.877	102.805	113.902
			94.9402	110.444	94.2032	83.9458	82.1348	88.8323	114.199	125.856	120.13	96.9061	105.303	116.541	101.274	125.885	124.09	113.647	110.068	113.867	115.377	123.414	144.446	120.105	111.766	115.796	118.688	127.504	130.889	101.848	106.846	119.685	114.662	136.799	128.256	124.017	113.114	115.155	103.178	121.565	107.739	113.424	115.836	118.349	124.028	128.906	113.449	103.189	115.595
			92.0463	114.588	94.2854	76.2008	73.1018	81.664	115.764	124.29	120.222	98.9277	103.042	108.863	107.531	126.755	129.281	115.664	110.687	112.937	114.829	127.318	141.626	113.616	114.491	113.713	117.033	128.284	124.165	101.589	106.168	120.284	117.913	136.942	131.676	123.005	115.944	120.669	108.703	121.089	110.658	110.557	112.892	116.172	124.626	129.623	111.886	104.369	113.841
			93.5256	110.618	92.1887	73.2547	65.1555	75.9708	115.562	124.815	121.23	97.2836	105.895	115.305	103.515	119.681	127.331	114.622	107.4	110.099	117.258	128.965	137.634	110.598	107.905	111.361	124.892	130.464	124.729	98.3282	107.036	118.164	116.382	142.775	132.901	129.617	117.957	117.163	111.541	122.039	112.012	110.023	114.001	119.724	127.504	131.884	113.784	108.01	116.562
			88.7306	105.205	87.8163	57.8816	53.9748	64.7118	110.901	118.317	115.039	93.4998	102.753	109.743	102.663	113.148	120.833	114.226	107.716	99.4714	118.553	127.065	133.748	104.394	88.6931	107.425	116.012	124.121	118.96	92.7799	103.867	110.761	115.165	138.242	124.329	118.476	115.041	114.372	111.352	122.219	110.663	106.753	109.905	112.354	123.593	130.567	112.672	106.927	115.213
			96.0487	112.372	93.8991	55.7673	51.1398	61.9799	119.395	121.767	118.708	93.2407	104.973	114.26	109.668	119.982	126.171	116.716	107.953	111.513	119.55	122.316	137.349	112.945	105.619	108.764	121.472	130.341	125.485	97.7055	107.36	114.498	119.363	140.368	131.022	120.756	121.219	113.693	119.789	125.156	111.243	110.761	112.356	119.83	123.962	129.379	119.154	105.523	117.655
			95.3886	115.252	92.4159	50.9891	48.5937	56.3901	122.963	124.209	125.539	93.2564	104.928	111.127	106.923	123.683	126.873	113.257	105.742	111.897	117.199	127.359	136.957	109.4	105.568	106.926	120.688	128.802	127.878	98.5984	100.446	115.626	120.44	142.423	127.819	122.713	116.553	112.302	116.621	125.66	113.05	113.467	112.767	114.617	127.182	128.057	121.84	106.974	122.557
			92.8895	114.324	95.728	50.0231	45.6333	55.8403	125.879	126.301	123.681	93.8922	106.206	111.175	114.583	121.825	126.11	113.209	107.026	108.914	121.041	124.382	140.088	111.759	107.785	108.821	122.223	127.875	128.191	99.987	102.948	116.723	118.107	138.207	130.013	124.174	121.004	115.937	117.895	123.113	114.907	112.182	111.103	115.689	124.927	128.605	122.281	109.508	123.176
			93.2528	115.02	90.744	52.0844	46.1163	54.1291	130.757	128.33	130.651	93.5655	102.256	107.24	114.385	124.437	128.144	111.683	107.302	114.532	121.395	125.519	145.349	112.831	106.025	110.174	123.883	126.19	130.725	100.3	103.875	115.321	119.006	135.962	134.923	125.326	125.372	118.197	117.833	127.641	117.469	115.529	115.912	113.373	126.001	130.726	126.596	116.431	124.022
			91.1729	106.969	85.0229	50.2367	42.5121	54.3273	129.995	124.165	127.677	90.7878	104.73	112.039	119.233	119.369	127.878	110.392	102.15	108.144	112.898	119.371	139.678	110.142	106.49	104.601	116.897	122.087	124.295	99.7535	102.922	115.053	116.577	131.103	128.249	121.16	120.208	115.989	117.021	121.178	109.989	110.16	109.608	117.757	122.134	124.97	118.758	113.114	121.974
			95.3503	106.849	84.4675	50.8559	42.0085	49.6228	132.867	124.07	128.367	91.5998	106.686	107.745	112.398	116.48	124.046	109.89	100.617	104.816	112.133	115.751	138.256	110.218	105.434	103.565	118.5	119.513	122.45	98.1217	102.697	108.765	109.02	129.193	122.854	123.72	120.161	112.732	113.45	121.933	112.134	112.352	110.68	115.385	118.645	125.305	122.499	113.562	122.562
			93.792	107.252	83.3908	50.1057	46.8782	51.5178	133.235	126.979	128.503	91.4158	103.369	110.924	116.23	120.599	133.61	112.289	103.147	110.849	114.972	114.067	139.889	109.025	109.366	106.011	118.74	118.543	123.578	96.5785	101.451	111.651	114.834	130.897	125.366	126.432	123.465	114.222	116.53	123.42	112.326	107.817	108.253	115.46	120.56	125.613	116.232	110.956	124.849
			93.2108	102.696	79.9097	51.8737	47.8197	53.1538	132.454	126.323	127.638	90.7069	102.963	107.275	114.027	119.254	132.315	110.497	105.088	108.079	115.387	112.417	138.738	106.593	110.518	106.116	120.155	118.713	122.377	94.2633	101.131	110.39	112.476	129.091	125.691	120.54	116.989	111.163	115.574	119.771	111.878	110.247	107.351	113.281	118.988	124.348	121.17	115.294	125.925
			93.114	101.469	79.6122	53.8404	47.8497	59.5127	136.123	123.959	132.47	92.3058	103.463	110.03	118.274	119.552	132.138	113.41	101.995	107.339	115.462	111.101	140.962	110.69	107.517	106.809	125.335	119.102	121.341	98.3428	104.57	109.569	112.863	134.999	128.914	119.834	119.853	118.818	119.018	127.583	110.876	112.795	111.48	114.433	123.049	122.82	121.519	114.619	128.662
			91.8251	95.8454	75.869	57.9421	47.0927	60.3224	132.698	119.691	132.24	92.1697	101.396	105.224	117.848	116.13	131.597	110.271	102.927	109.717	112.954	110.246	138.794	107.774	109.616	104.499	121.857	115.609	120.555	97.4298	105.173	110.32	109.274	131.288	125.193	120.572	121.723	116.468	112.782	119.299	111.568	111.394	107.608	115.26	120.78	118.353	123.884	112.982	132.162
			90.3348	94.6016	77.226	57.9506	49.7761	60.1754	136.874	126.186	132.268	93.0822	101.531	101.784	117.87	117.412	136.822	112.175	105.446	107.115	112.515	109.225	138.146	109.268	104.921	110.109	117.092	117.763	122.839	97.6711	110.426	108.022	105.077	130.597	122.615	117.797	121.088	116.59	110.061	112.083	109.169	111.7	111.369	116.816	119.308	122.918	117.883	112.69	126.826
			89.5876	93.8824	75.7016	61.8607	53.5989	66.5162	135.495	126.726	131.695	93.3155	103.202	103.136	116.273	120.579	132.509	111.589	103.862	112.11	115.241	112.241	137.456	108.818	108.136	107.608	119.243	118.556	121.784	98.583	111.141	107.84	104.341	127.259	127.213	122.328	119.845	119.047	109.479	114.863	111.856	115.123	114.287	116.538	121.12	123.907	119.844	116.184	127.834
			88.5739	98.8025	77.5925	65.3787	53.3727	67.4671	137.055	125.814	136.721	96.198	100.516	105.915	118.389	115.028	138.583	108.504	102.994	107.059	112.678	111.057	133.775	110.234	106.734	110.469	119.034	116.387	124.629	94.164	108.145	110.956	107.978	128.561	121.095	124.31	121.22	122.247	105.322	112.654	112.651	118.089	117.361	122.265	122.446	123.492	125.621	110.767	126.718
			89.8469	96.2464	80.1171	65.1581	58.1807	68.0377	136.658	125.531	135.122	96.6148	98.1616	107.694	118.411	116.785	139.094	108.818	108.013	111.75	114.742	112.485	134.39	110.431	113.207	108.869	119.546	117.899	123.998	96.0103	110.879	110.727	105.52	128.584	122.352	126.141	119.723	122.9	106.69	113.773	110.178	117.664	115.727	123.805	120.995	126.427	119.182	110.827	130.569
			88.4706	92.3751	77.6082	65.7957	56.5413	68.7419	135.821	124.467	136.274	99.6983	95.7855	101.194	120.804	116.268	135.891	105.541	103.32	108.426	115.367	111.114	137.129	110.465	104.432	108.602	120.08	119.746	121.649	95.7175	109.322	106.893	101.045	123.179	118.38	125.106	116.922	121.737	105.613	109.255	108.962	116.531	115.696	114.122	119.591	122.906	122.514	108.714	126.701
			85.4699	95.2201	78.8594	70.1495	63.1736	78.1422	135.382	128.723	138.283	97.3438	96.3259	106.892	119.269	118.288	141.009	107.45	103.643	107.946	111.542	112.037	132.909	113.253	104.658	107.624	122.634	120.451	118.782	95.2528	107.139	107.875	105.641	127.598	113.406	125.118	114.966	119.891	108.223	110.712	108.806	114.964	120.391	119.548	118.369	120.911	120.049	105.539	127.725
			90.6203	95.5923	78.278	72.9482	62.9256	80.9515	140.478	132.345	140.032	98.7194	99.3525	111.551	116.982	125.006	145.996	107.483	107.566	110.685	115.573	116.088	138.107	116.082	109.074	110.439	124.888	123.733	123.211	98.4752	114.692	112.31	103.547	126.774	115.326	128.99	117.526	122.287	110.059	112.821	109.706	118.726	121.32	119.659	119.983	126.335	126.137	107.36	127.895
			85.6034	96.24	81.0389	80.5738	67.6826	78.937	142.552	125.179	138.398	100.837	100.612	109.907	125.516	127.322	143.786	111.966	105.479	113.17	115.072	113.978	134.383	114.448	107.161	109.839	123.589	119.772	125.242	99.7046	115.237	111.574	104.108	122.942	115.799	130.88	119.94	126.109	109.074	111.658	109.474	123.009	126.603	117.008	118.779	130.968	126.258	108.526	124.671
			82.1201	97.1698	81.2333	85.3469	72.5876	85.9423	135.917	124.373	133.867	99.7673	99.0274	110.62	123.696	127.126	140.826	112.238	107.339	112.699	111.204	109.735	133.249	112.728	108.621	108.919	121.88	117.801	121.102	98.4216	114.342	111.306	100.637	122.53	112.571	134.316	118.16	119.432	106.871	111.649	105.948	119.643	127.994	119.181	118.559	127.615	124.389	108.668	122.888
			84.9731	93.8757	79.8102	87.2516	72.7687	89.695	137.435	121.795	130.419	99.032	99.7969	110.588	119.451	124.406	139.648	109.284	104.406	117.132	111.128	109.892	130.326	106.442	107.159	108.695	120.941	111.958	122.403	98.009	108.764	116.364	99.1213	121.798	110.725	135.953	117.897	123.305	105.888	109.253	102.174	124.852	126.281	124.582	117.178	126.61	121.176	107.422	118.82
			83.8118	89.9989	79.5329	89.4482	73.4178	90.142	132.341	124.412	135.449	98.4516	99.8669	106.284	117.287	122.688	138.459	107.8	104.435	110.698	111.023	108.233	127.505	108.19	104.816	107.729	117.475	112.411	120.9	93.5958	107.243	107.823	96.2451	122.564	113.072	133.598	111.914	124.075	105.113	107.857	105.043	124.192	120.836	123.847	113.678	123.193	122.858	105.988	118.561
			82.3078	87.3383	76.7696	86.8394	75.0826	96.0985	139.939	124.708	133.499	99.004	101.817	108.825	119.685	122.394	136.798	106.479	109.236	111.85	107.598	113.707	135.445	105.848	110.188	109.07	122.732	118.344	125.235	98.4654	109.315	115.652	92.342	127.237	114.397	132.218	116.508	130.451	108.791	111.862	102.923	123.485	126.551	121.374	114.471	122.646	121.727	110.936	124.352
			B2	B3	B4	B5	B6	B7	B8	B9	B10	C2	C3	C4	C5	C6	C7	C8	C9	C10	D2	D3	D4	D5	D6	D7	D8	D9	D10	E2	E3	E4	E5	E6	E7	E8	E9	E10	F2	F3	F4	F5	F6	F7	F8	F9	F10	G2	G3
0.1% DMSO			97.2682	101.304	103.425	98.2406	104.589	102.912	102.553	107.178	116.544	90.3737	96.1679	113.984	104.204	130.998	123.863	114.569	110.062	111.748	97.449	109.336	109.771	113.776	116.522	121.31	114.795	108.512	105.349	91.2981	99.9405	112.012	107.709	114.575	120.901	124.601	109.88	114.997	86.4146	95.1257	106.906	123.241	117.136	120.22	120.002	110.855	98.3484	104.995	108.618
			97.7086	99.3111	93.2427	96.7139	107.286	102.442	91.0407	97.8137	110.997	87.3369	99.56	108.057	96.8495	120.573	111.626	125.108	114.946	118.911	92.1081	98.8957	110.441	125.224	122.01	133.954	100.746	102.81	99.7609	99.3876	104.463	124.63	100.275	106.788	119.969	130.875	117.041	118.738	82.4354	97.4904	100.597	131.171	125.123	129.419	115.843	102.609	96.0814	96.5281	105.754
			98.1103	93.6733	96.8924	100.872	108.059	103.608	85.8974	95.7634	106.647	91.2166	99.5323	105.774	94.1534	118.515	106.972	121.866	112.623	114.55	94.4531	100.187	128.479	122.6	113.392	133.805	103.591	103.573	102.507	97.8335	101.204	116.117	97.6238	109.459	118.199	128.279	113.768	117.611	84.4952	101.76	100.803	125.748	120.684	127.341	116.9	100.667	104.249	97.9178	110.2
			93.565	90.9534	92.6475	97.8627	102.867	103.049	76.5746	90.4062	95.4843	88.3974	95.0257	106.105	95.2574	113.684	101.518	115.758	105.346	107.607	93.8394	101.354	135.785	110.952	104.601	127.093	105.013	103.465	101.535	85.478	93.9052	104.797	96.3782	105.36	111.008	121.835	104.228	112.073	84.1547	105.296	94.4278	113.967	108.487	116.231	115.394	101.422	101.757	92.0508	106.992
			88.5344	86.7486	87.9778	105.727	109.617	110.626	74.2666	85.4017	91.0192	83.4786	89.4987	96.261	89.8511	114.283	101.909	104.647	99.609	100.818	93.2314	99.5906	134.79	105.039	95.4864	117.714	101.152	103.381	99.516	79.2586	86.3987	98.622	91.8848	101.111	107.468	113.103	97.5131	107.775	78.6288	99.738	91.3722	104.992	102.005	107.856	103.382	96.6997	97.3392	90.0958	106.119
			88.5209	89.3416	89.6045	111.405	112.806	113.861	78.2499	93.0123	100.962	82.0703	87.9485	102.95	96.7562	120.131	104.825	103.025	100.629	103.055	95.4054	104.835	127.87	102.465	93.8977	111.479	101.293	104.642	98.8982	77.0711	88.7062	97.6262	93.3454	110.317	106.541	112.179	95.0682	103.588	79.576	100.659	90.6704	104.161	97.271	106.269	107.035	99.7261	107.391	86.4462	105.107
			87.1028	90.5678	88.9429	114.362	115.03	116.721	86.5571	100.538	103.495	83.0992	83.9694	104.021	99.2863	117.887	107.208	106.289	100.901	101.119	99.4701	104.483	131.454	103.698	95.9606	109.797	104.902	106.967	103.075	81.4576	85.4803	98.5724	93.9508	113.971	110.663	116.492	100.319	101.256	86.7758	100.942	95.1246	102.567	100.201	105.99	106.291	99.9837	106.305	87.7686	107.74
			86.513	93.1981	82.7122	109.774	108.575	113.374	89.1635	102.999	107.892	83.9871	84.0877	99.5429	95.4637	116.556	101.093	109.066	101.839	100.739	99.7958	104.671	130.83	108.055	94.8118	112.834	99.3136	110.63	102.94	82.8371	92.7907	103.086	94.7928	114.531	109.647	114.704	99.5318	102.179	85.0976	102.212	99.8	107.113	101.009	107.314	106.983	104.653	105.221	93.0516	109.639
			79.6711	89.2508	77.4772	94.7734	96.0645	102.723	91.1768	101.402	105.045	79.7348	86.5359	93.8436	85.4612	109.305	97.9734	97.7749	100.08	98.2972	96.9332	102.285	128.773	102.958	93.0629	105.595	99.2843	103.935	104.78	80.304	89.1514	99.3107	92.5646	114.263	107.729	108.799	101.179	100.419	84.0335	98.4444	95.3712	104.26	95.7496	102.128	106.525	106.876	97.7091	87.8444	102.966
			85.7181	93.9494	79.6177	87.9301	86.7009	94.4538	95.0592	106.651	110.617	87.1483	87.2776	101.645	90.7838	112.902	104.271	103.614	100.42	100.204	100.616	105.285	128.794	107.798	97.5845	105.284	102.487	110.564	107.785	84.1241	96.5572	103.811	96.127	120.901	112.275	110.537	99.9034	105.81	87.2693	101.399	98.2587	104.037	96.7857	104.268	106.934	108.478	102.014	92.1931	104.717
			84.7613	97.5008	83.4604	81.867	79.4968	87.6614	99.5601	107.457	111.411	87.6994	91.8557	102.067	91.4875	112.347	106.481	99.3728	99.398	100.088	99.2367	105.056	124.923	106.045	99.0618	103.251	105.224	113.503	113.117	88.3117	96.4147	104.784	100.224	120.081	113.085	109.75	104.435	99.2201	86.5032	103.853	97.3427	98.601	101.232	107.262	106.141	111.859	99.5441	92.2969	102.26
			82.164	95.5816	81.5262	72.6492	71.0819	76.878	98.831	108.919	103.964	83.8654	91.132	100.858	87.6457	108.944	107.391	98.3532	95.2562	98.5438	99.8506	106.806	125.007	103.942	96.7255	100.213	102.716	110.346	113.275	88.1422	92.4679	103.579	99.2317	118.39	110.996	107.328	97.8923	99.6584	89.2932	105.205	93.2401	98.1603	100.248	102.422	107.338	111.559	98.1819	89.3024	100.039
			78.6031	97.8523	80.5152	65.0718	62.4255	69.7372	98.8573	106.138	102.664	84.4795	87.9929	92.9641	91.8264	108.243	110.4	98.7718	94.521	96.4431	98.0587	108.723	120.942	97.0223	97.7697	97.1051	99.9403	109.548	106.031	86.7524	90.6627	102.716	100.692	116.942	112.445	105.04	99.0103	103.046	92.8274	103.404	94.4964	94.4108	96.4045	99.2052	106.424	110.692	95.5453	89.1262	97.215
			82.6935	97.8061	81.5114	64.7703	57.6092	67.1719	102.178	110.359	107.189	86.0162	93.6305	101.951	91.5255	105.82	112.583	101.346	94.9608	97.3473	103.677	114.028	121.693	97.7881	95.4071	98.4628	110.427	115.354	110.283	86.9398	94.639	104.478	102.902	126.239	117.508	114.604	104.296	103.593	98.6225	107.904	99.0388	97.2797	100.797	105.858	112.736	116.609	100.605	95.5001	103.061
			76.8157	91.0782	76.0242	50.1091	46.727	56.0222	96.009	102.429	99.5914	80.9445	88.9547	95.0061	88.8772	97.9544	104.607	98.8873	93.2514	86.1142	102.633	110.002	115.788	90.3755	76.7832	92.9994	100.434	107.454	102.986	80.3213	89.9198	95.8881	99.7007	119.678	107.634	102.566	99.5927	99.0143	96.3996	105.807	95.8031	92.4182	95.1471	97.2669	106.996	113.034	97.5424	92.5683	99.7422
			83.9766	98.2485	82.0972	48.7581	44.7122	54.1898	104.389	106.462	103.788	81.5216	91.7794	99.899	95.884	104.902	110.313	102.046	94.3846	97.4977	104.524	106.943	120.086	98.7494	92.3438	95.094	106.205	113.958	109.713	85.4252	93.8666	100.107	104.361	122.726	114.554	105.578	105.983	99.4031	104.733	109.426	97.2609	96.8399	98.234	104.769	108.382	113.118	104.178	92.26	102.867
			80.4912	97.2526	77.9827	43.0258	41.0045	47.5833	103.759	104.81	105.933	78.6919	88.5406	93.7713	90.2239	104.367	107.058	95.5693	89.2277	94.4209	98.8957	107.468	115.568	92.3144	89.0803	90.227	101.839	108.686	107.906	83.1997	84.7588	97.5682	101.63	120.18	107.857	103.548	98.3503	94.7629	98.4072	106.035	95.3946	95.7465	95.1553	96.7168	107.32	108.057	102.811	90.2675	103.416
			80.4905	99.064	82.9501	43.346	39.5421	48.3867	109.076	109.442	107.172	81.3594	92.0293	96.3355	99.2887	105.564	109.276	98.098	92.74	94.3762	104.885	107.779	121.389	96.8413	93.3979	94.2956	105.909	110.806	111.08	86.6407	89.2068	101.142	102.342	119.759	112.658	107.599	104.852	100.461	102.159	106.679	99.5689	97.2082	96.2731	100.247	108.252	111.439	105.959	94.8911	106.734
			79.2563	97.7568	77.1241	44.2669	39.1946	46.0047	111.131	109.068	111.042	79.522	86.9079	91.1442	97.217	105.76	108.91	94.9207	91.197	97.3416	103.175	106.679	123.533	95.8961	90.1117	93.6374	105.289	107.25	111.104	85.2461	88.2846	98.0127	101.144	115.556	114.672	106.515	106.555	100.457	100.147	108.483	99.8383	98.1893	98.5142	96.3566	107.089	111.105	107.595	98.9553	105.407
			81.8745	96.0596	76.3516	45.1132	38.1764	48.7866	116.737	111.502	114.656	81.5286	94.0486	100.613	107.073	107.195	114.836	99.1337	91.732	97.1149	101.384	107.196	125.433	98.9086	95.6298	93.9329	104.975	109.636	111.618	89.5799	92.425	103.319	104.687	117.733	115.169	108.804	107.948	104.16	105.086	108.82	98.7713	98.9247	98.4295	105.747	109.678	112.225	106.646	101.577	109.534
			84.2797	94.4434	74.6604	44.9513	37.1311	43.8614	117.441	109.665	113.463	80.9646	94.2989	95.2354	99.3476	102.957	109.644	97.1309	88.9349	92.6467	99.1141	102.312	122.204	97.4207	93.193	91.5406	104.741	105.637	108.233	86.7293	90.7731	96.1371	96.3626	114.193	108.59	109.355	106.21	99.6436	100.278	107.776	99.1146	99.3076	97.8294	101.989	104.87	110.756	108.276	100.377	108.332
			83.2338	95.1784	74.0035	44.4653	41.6011	45.7184	118.237	112.685	114.037	81.125	91.7326	98.4368	103.146	107.023	118.569	99.6489	91.5358	98.371	102.029	101.226	124.142	96.7516	97.0544	94.0774	105.374	105.198	109.666	85.7066	90.0302	99.0824	101.907	116.161	111.253	112.2	109.567	101.364	103.412	109.527	99.6818	95.6803	96.0668	102.463	106.988	111.473	103.147	98.4659	110.795
			84.7343	93.357	72.6428	47.1564	43.471	48.32	120.409	114.836	116.031	82.458	93.5992	97.5197	103.658	108.409	120.282	100.448	95.5316	98.2506	104.894	102.194	126.122	96.8997	100.467	96.4662	109.228	107.917	111.248	85.691	91.9338	100.351	102.247	117.351	114.261	109.578	106.35	101.054	105.063	108.879	101.703	100.221	97.5886	102.979	108.167	113.039	110.151	104.809	114.474
			79.7363	86.8914	68.1743	46.1051	40.9751	50.9625	116.566	106.15	113.438	79.0442	88.5988	94.2223	101.282	102.376	113.154	97.1167	87.3416	91.9178	98.8737	95.1393	120.71	94.7876	92.0697	91.4638	107.328	101.99	103.908	84.2139	89.5466	93.8269	96.6478	115.604	110.393	102.617	102.634	101.747	101.919	109.253	94.9465	96.5895	95.4641	97.9923	105.37	105.174	104.061	98.1517	110.177
			82.2928	85.8958	67.9931	51.9271	42.2041	54.0604	118.923	107.266	118.513	82.6016	90.87	94.3011	105.614	104.074	117.936	98.8236	92.2424	98.3277	101.229	98.8013	124.386	96.5861	98.2373	93.6512	109.207	103.607	108.041	87.3157	94.255	98.868	97.9302	117.659	112.197	108.056	109.087	104.377	101.074	106.915	99.9862	99.8301	96.4377	103.295	108.242	106.067	111.023	101.254	118.442
			81.5629	85.4154	69.727	52.3233	44.9426	54.3321	123.583	113.933	119.424	84.0434	91.6717	91.9	106.425	106.01	123.536	101.283	95.207	96.714	101.589	98.6188	124.731	98.6573	94.7324	99.4171	105.722	106.327	110.911	88.1867	99.7034	97.5322	94.8739	117.916	110.709	106.359	109.329	105.268	99.3736	101.199	98.5681	100.853	100.555	105.473	107.722	110.982	106.436	101.747	114.511
			82.99	86.9685	70.1266	57.305	49.6517	61.6177	125.517	117.394	121.996	86.4433	95.6019	95.5411	107.71	111.699	122.751	103.371	96.2128	103.854	106.754	103.975	127.333	100.804	100.172	99.6833	110.461	109.825	112.816	91.323	102.956	99.8984	96.6567	117.887	117.845	113.319	111.019	110.28	101.416	106.404	103.619	106.645	105.87	107.956	112.2	114.782	111.018	107.628	118.42
			81.4257	90.8287	71.3305	60.1024	49.0653	62.0222	125.994	115.661	125.687	88.4344	92.4035	97.3672	108.835	105.744	127.399	99.7475	94.6821	98.4191	103.584	102.094	122.979	101.338	98.1202	101.554	109.427	106.994	114.571	86.5646	99.4171	102.001	99.2635	118.186	111.322	114.278	111.438	112.381	96.8218	103.562	103.559	108.559	107.889	112.398	112.564	113.525	115.483	101.828	116.492
			82.952	88.8605	73.9689	60.1579	53.7159	62.8164	126.171	115.898	124.753	89.2006	90.6287	99.4293	109.324	107.823	128.42	100.467	99.7242	103.175	105.937	103.852	124.077	101.957	104.519	100.514	110.372	108.851	114.482	88.6425	102.37	102.23	97.4224	118.716	112.963	116.461	110.535	113.469	98.5023	105.042	101.723	108.634	106.846	114.304	111.71	116.725	110.036	102.322	120.549
			84.103	87.8147	73.7769	62.5475	53.75	65.3483	129.116	118.323	129.546	94.7763	91.0568	96.1984	114.841	110.528	129.182	100.331	98.2196	103.073	109.671	105.628	130.36	105.012	99.2768	103.241	114.152	113.834	115.643	90.9921	103.925	101.615	96.0569	117.098	112.536	118.93	111.15	115.728	100.399	103.861	103.582	110.779	109.984	108.488	113.687	116.838	116.465	103.347	120.446
			79.6151	88.6975	73.4574	65.3442	58.8461	72.7894	126.108	119.905	128.811	90.6757	89.7275	99.5702	111.099	110.185	131.35	100.09	96.5434	100.552	103.901	104.362	123.805	105.495	97.4887	100.252	114.234	112.2	110.645	88.7279	99.7998	100.486	98.4048	118.857	105.638	116.547	107.09	111.679	100.809	103.128	101.353	107.088	112.144	111.359	110.26	112.629	111.826	98.3096	118.975
			85.5607	90.2551	73.9076	68.8753	59.4123	76.4317	132.635	124.956	132.214	93.2077	93.8054	105.322	110.451	118.026	137.845	101.482	101.56	104.505	109.12	109.607	130.396	109.601	102.984	104.273	117.916	116.825	116.332	92.9771	108.288	106.039	97.7658	119.695	108.887	121.788	110.965	115.459	103.914	106.522	103.581	112.098	114.546	112.978	113.284	119.281	119.094	101.365	120.755
			81.0728	91.1465	76.7499	76.3094	64.1005	74.7593	135.007	118.554	131.074	95.5001	95.2875	104.09	118.873	120.583	136.176	106.041	99.8962	107.181	108.982	107.946	127.27	108.391	101.489	104.026	117.048	113.433	118.614	94.4278	109.138	105.669	98.5977	116.436	109.67	123.953	113.592	119.434	103.302	105.748	103.68	116.499	119.903	110.816	112.493	124.036	119.576	102.782	118.073
			78.687	93.1076	77.8374	81.779	69.553	82.3495	130.235	119.173	128.271	95.5965	94.8876	105.996	118.525	121.811	134.939	107.546	102.851	107.988	106.555	105.148	127.679	108.016	104.08	104.366	116.785	112.877	116.039	94.3071	109.561	106.653	96.4297	117.408	107.865	128.701	113.221	114.439	102.403	106.982	101.518	114.641	122.643	114.199	113.603	122.28	119.189	104.125	117.75
			82.7249	91.3919	77.6985	84.9431	70.8434	87.3218	133.799	118.572	126.969	96.4118	97.1565	107.662	116.29	121.114	135.954	106.393	101.644	114.033	108.188	106.985	126.877	103.626	104.323	105.819	117.741	108.996	119.165	95.4159	105.886	113.285	96.4987	118.575	107.796	132.356	114.778	120.043	103.087	106.363	99.4704	121.549	122.939	121.285	114.078	123.26	117.97	104.58	115.676
			83.637	89.8111	79.367	89.2616	73.2646	89.954	132.065	124.152	135.167	98.2463	99.6586	106.062	117.042	122.432	138.17	107.575	104.217	110.467	110.792	108.007	127.239	107.964	104.597	107.504	117.23	112.177	120.648	93.4006	107.019	107.598	96.0444	122.308	112.836	133.32	111.68	123.816	104.894	107.632	104.824	123.932	120.584	123.589	113.441	122.936	122.602	105.767	118.314
			82.5541	87.5996	76.9994	87.0992	75.3073	96.3861	140.358	125.082	133.898	99.3003	102.121	109.15	120.043	122.76	137.207	106.798	109.563	112.184	107.92	114.047	135.851	106.165	110.518	109.396	123.1	118.698	125.61	98.76	109.642	115.998	92.6183	127.618	114.74	132.614	116.856	130.841	109.116	112.197	103.231	123.854	126.93	121.737	114.814	123.013	122.091	111.268	124.724
[truncated: 10 more columns]

## Sheet: CCHFV rep 121021 plate2
Vessel Name: AF CCHFV MGS 12/10/21 AF1 AF2 screen plate 2
Metric: Total Green Object Integrated Intensity (GCU x µm²/Image)
Cell Type:
Passage: 0
Notes:
Analysis: AF CCHFV MGS 081021 Lower T and better filters
Date Time	Elapsed	Real elapsed	B2	B3	B4	B5	B6	B7	B8	B9	B10	C2	C3	C4	C5	C6	C7	C8	C9	C10	D2	D3	D4	D5	D6	D7	D8	D9	D10	E2	E3	E4	E5	E6	E7	E8	E9	E10	F2	F3	F4	F5	F6	F7	F8	F9	F10		1% DMSO
2021-10-12 12:30:00	0		32577.2	31620.6	30056.3	25967	23833.7	24028.1	26102.9	25183.5	24575.3	26386.6	25293.5	23490	38311.4	33807.1	35200.8	22243.3	25866.1	24416.5	27644.3	27655.7	29994.9	27883.6	24122.2	24116.3	28353	26368.4	24525.2	20950.4	24542.9	27496.6	26596	31704.7	28976	27050.9	28304.9	26795.5	21029.6	21819.5	22050.2	287.543	219.67	0	191.742	97.2497	102.838		29092.2
2021-10-12 14:30:00	2		48792.3	49742	50658.6	22716.3	19007	19701.6	20668.2	20541.2	20342.8	22277	20663.3	19780.2	38109.2	35120.8	35086.6	18672.3	20558.5	19949.9	25545.8	24453.5	27708.5	23966.1	20568.3	19380.3	23793.4	22229.8	21222.7	17320.2	20094.4	22317.8	22741.5	26883.7	25659.7	22926.7	23288.8	21069.1	17171.7	17620.6	17965.4	0	0	0	0	0	0		25095
2021-10-12 16:30:00	4		85997.1	83885.9	82154.6	20874.6	18543.8	19495.9	20506.1	20153.9	19859	20673	19121.5	18012.2	39150.8	35932.7	35198.5	17644.9	20345.1	21846.4	24776.4	22116.8	29278.6	24750.4	19949.8	18872.1	23340.2	21582.1	20227.7	16738.8	19320.5	21734.2	20887.3	25415.5	23715.9	21620.5	22196.4	20881.8	16584.3	16885.6	18214	0	0	0	0	0	0		23339.6
2021-10-12 18:30:00	6		114986	114069	110471	21869.7	19602	19984.9	20915.3	20989.6	20730.4	20929.7	19144.3	18392.6	40691.8	37026.4	35856.4	19016.5	20651.9	23278	22995.1	21026.5	30076.7	27461.5	20002.1	17860.8	23844.8	20355.5	21239.9	16900.1	20727	22772.5	20360.8	24124.9	23576.9	23307.7	22788.8	22181.3	16488.6	17569.2	18131.3	0	0	0	0	0	0		22687.5
2021-10-12 20:30:00	8		148076	145514	143320	22645.8	19630.8	19245.6	22120.4	22568.2	22218	19904.8	17922.1	18111.3	41066.9	36885.8	35707.7	19441.2	22515.8	23752.2	22502.9	20725.1	29204	26313.6	20623.9	18458.4	25103.5	20165.8	22452.4	16681.2	21806.2	22233.5	20287.2	23894.9	22618.9	24478.4	24974.4	22895	16706.5	17265.1	17661.2	0	0	0	0	0	0		22267
2021-10-12 22:30:00	10		184065	184744	177101	24755	21270.3	22397.4	23006.3	24295.5	24896.6	20556.1	19126.2	18883.4	42565.4	36720.9	35884.1	22276.5	24229.1	25180.9	23553.2	21980.9	31405.3	29436.1	23013.5	19831.5	26162.5	20097.7	24388	18190.1	22427	22287.3	21549.7	25171.9	24058.1	26385.1	27226.6	24348.5	18174.4	17572.6	18194.4	0	0	0	0	0	0		23593.3
2021-10-13 00:30:00	12		219705	219342	212304	27687.4	22970.3	23817.4	25642.4	26669.1	27711.3	21095.6	19756.3	20456.4	43385.3	37414.5	37417.2	25132.5	26377.6	26047.7	25825	25314.1	34672.1	33004.2	25710.3	21567.1	28973.5	22318.2	25788.8	19401.2	24558.8	24405.5	23933	28157.7	26202.1	29695.5	29050.6	25729.3	19173.2	20163.8	21353.6	0	0	0	0	0	0		26097.6
2021-10-13 02:30:00	14		252807	254852	243416	30584.7	25658.3	25884.6	28132.3	29552.6	32278.4	23209.4	21246.2	22522.8	46661.1	40458.8	40099.4	26535.3	30220.3	28640.1	29322.4	28098.1	36975.2	36580.9	29466.5	25889.5	30813.1	26146.8	27986.2	20828.3	25874.1	26070	27561	32089.6	29654.6	33396.9	32303.8	28324.4	21310.1	22064.7	22851.4	0	0	0	0	0	0		29768.4
2021-10-13 04:30:00	16		286048	280844	269933	34415.8	30255.2	28660.3	31942.5	34204.4	37414.3	25024	24190.6	25625.9	50517.5	44176.8	42765.4	32707.4	33944.8	32074.3	33674.9	31327.5	42630.9	40288.4	34148.6	29931.5	34711.8	30663.5	31166.8	23967.6	28145.3	28144.2	31261.3	36196.4	33452.9	40142.4	38679.9	32736	23959.6	26041.3	27003.2	0	0	0	0	0	0		33636.9
2021-10-13 06:30:00	18		312190	307553	294614	40127.8	35249.9	33799.7	38124.1	41048.8	42234.4	28992.3	27640.6	29424.9	55652.6	48176.4	47188.3	37210.2	39911.6	36570	37823.1	36534.3	46750.7	44083.1	39835.5	35836.4	40004.3	34918.5	37715.9	25467.6	30331.8	31184.1	36278.7	40345.8	37293.1	44892.8	42888.1	37035.5	26270.3	29845.9	31711.2	0	0	0	0	0	0		37972.6
2021-10-13 08:30:00	20		336627	328997	313675	44520.1	37875	38731.2	42674.2	45548.9	47612.3	35269.9	34079.8	35694.7	59236.8	51404.1	53411.9	42828.2	45296.6	41210.5	42618.6	42021.1	53762.5	48887.9	43958.6	41928.2	43558.5	38682.7	40788.4	29286.8	32460.6	33926.7	39690.1	43752.8	42756.3	50583.6	48309.2	41674	29979.7	33564.6	35562.2	0	0	0	0	0	0		42066.4
2021-10-13 10:30:00	22		360638	354657	338388	49880.6	43174	42319.3	49880.8	51950.9	56073.2	42825.3	41221	44924.4	68033	58359.2	58577.7	48466.1	49699.6	45943.5	48896.8	46802.9	58155.6	57740.2	52418.8	47494.5	48372.6	45840.2	47394.7	32685.2	38241.9	39325.8	44667.2	50200	48427.8	58722.7	56817.6	50036.4	34662.3	37988.1	42655.3	0	0	0	0	0	0		47765
2021-10-13 12:30:00	24		374768	374478	359275	50127.8	49116.8	48771.7	61373.7	61517.9	64327.1	48950.3	50451.8	52427	72107.6	66520.3	62420.7	56689	57713.5	53683.6	51901.2	49748	66580.8	65383.1	63274	52895	54649	50958.7	52117.8	39243.4	43547.5	46740.8	50809.6	56160.4	52659.4	65253.2	63458.5	58218.4	40144.5	44514.7	49627.5	0	0	0	0	0	0		53209.8
2021-10-13 14:30:00	26		390794	386991	373334	59996.5	56760	51589.3	65655.5	68002.4	71795.7	55023.5	59213.4	61379	78017.8	70098.4	67479.5	62293.8	66313	58541.6	59330.2	58491.6	75190	76813.3	68416.9	62842.6	59571.1	55343.9	56379.1	43232.6	49036.2	51610.5	59943.5	62640.7	61441.2	69938.2	72080.8	66112.2	47416.5	51652.3	57295.9	0	0	0	0	0	0		61341.8
2021-10-13 16:30:00	28		403899	402809	382828	70112.4	62092.1	61916.7	78484.4	79957	80255.6	62897.5	67531.2	70678.7	86362.6	77105.5	75829.5	72175.1	75974.9	66750.2	60772.2	69045.2	81434.9	88664	79147.9	75766.1	70177.9	67639.2	68968.9	49613.4	55493.3	57059.7	66104.8	72289.6	71291.1	82330	84667.5	75212.5	54712.8	59880.5	66737.1	0	0	0	0	0	0		69895.2
2021-10-13 18:30:00	30		410909	403957	394257	72063.8	66625.6	62575.4	81306.2	86130.8	83429.1	67449.4	70291.7	77361.9	87798.1	83023.9	76599.6	75851.9	79061.7	71268.4	67242.6	68579.9	87022.4	91720.2	80933	80993.1	74428.1	70468.1	73347	50177.5	58168.6	60914.6	72038.6	74963.9	77075.4	88334.1	85478.3	82477.8	57366.8	63089.5	68094.3	0	0	0	0	0	0		74692.6
2021-10-13 20:30:00	32		412342	408624	396306	78072.6	71218.4	65974.9	85005.5	90595	88468.8	72952.9	76065.9	83495.7	92216.9	85190.2	82378	81612.5	90393.1	75249.1	71313.4	75054.1	90452.9	97207.3	85205.3	85699.4	76353.5	74600.2	77623.4	53534.2	57548.6	59758.2	76307.5	78630.6	80653.1	94951.2	95781.7	88461.9	61463.6	67062.7	69430.9	0	0	0	0	0	0		78530.4
2021-10-13 22:30:00	34		416356	418226	402801	80720.6	76130.4	71954.5	90970.2	93549.7	90646.9	74420.9	82684.1	89798.8	94953.3	85888.2	82642.1	88313	89375.9	81278.7	75718.3	81619.6	96745.1	100758	91014.3	87961.7	79923	78983.2	82863.2	57470.2	63086.1	65945.8	79846.8	81790.3	85384.3	96384.7	98000.4	90688	60894.3	71293.4	78465.8	0	0	0	0	0	0		82340.4
2021-10-14 00:30:00	36		421362	422738	411660	82190.1	77945.6	74269.4	91350.1	96848.2	89960.2	78419.3	89921.4	93281.7	94723.5	88846.9	87542.8	91976.3	93020.7	82351.2	76652.5	85988.2	98555	104706	98273.8	89266.2	80353.7	79602.3	83547.5	60024.8	67583.5	69178.2	83654.2	81642.9	88357.8	100428	100113	97908.9	62957.4	74678.9	78553.9	0	0	0	0	0	0		84551.7
2021-10-14 02:30:00	38		433415	427128	414171	86431.1	82309.2	77069.1	93028.1	98099.1	93392.6	80420.8	92385.2	100517	98244.3	90956.6	87278.8	93995.2	97935.5	84555.9	84185.2	88471.5	101598	102486	100755	92508.9	84460.6	84309.9	86214.2	64939.2	69896.2	76082.5	87347.3	85913.9	95061.2	98263.5	104148	96383.8	67707.8	77073.8	81363.6	0	0	0	0	0	0		89440.8
2021-10-14 04:30:00	40		439079	434713	421462	91587.6	82591.5	83684.8	98796.5	105511	92343.4	83239.7	95107	101547	100842	97089.3	89865.8	96481.2	99445.3	91357.2	83018.6	89919.3	104195	111507	102859	102863	84196.9	86275.6	91060.6	68658.1	73199.2	74298.4	89883.1	92181	96512.4	102001	111188	101981	70783.2	81733	81177.1	0	0	0	0	0	0		92858.8
2021-10-14 06:30:00	42		447802	442535	429117	93506.4	82428	81952	101574	108664	94427.6	86250.8	96986.4	102178	103701	91850.6	94575.6	100871	98973.7	93075.8	87050.2	95706.5	101751	113618	107012	99742.6	88667.1	90621.9	92531.1	68785.9	76882	77488	94877	93009.9	94958.1	108528	108720	101475	73007.3	82870.4	87282.9	0	0	0	0	0	0		94281.7
2021-10-14 08:30:00	44		445501	447126	429898	98000.8	87839.3	85414	100310	112434	97970.4	88062.5	100987	105995	107547	100159	93528.4	104614	100527	97382.8	92074.4	102312	104952	116243	102480	102997	91561.3	90403.3	94922.2	70679.1	80263	82288.2	96077.1	96091.3	101844	105673	114800	102951	73751.7	89828.9	88178.1	0	0	0	0	0	0		98004
2021-10-14 10:30:00	46		449372	448539	432410	97064.4	90238	90549	101716	113262	102714	94526	106091	110822	108256	97999.1	95148.2	106187	105570	92476.4	94123.5	101966	109710	119531	106020	106926	93284.4	93198.9	102041	75790	83575.9	83849.3	93782	95246.4	102411	114058	119248	107029	73901.3	90868.1	89335.8	0	0	0	0	0	0		97146.4
2021-10-14 12:30:00	48		461415	449838	431891	102769	93556.4	95299.8	104792	116156	105619	94616.6	107833	107487	110353	98790.4	98079.1	108885	109305	96998.9	94550.4	102022	114033	118806	111947	105136	90018.8	95600.9	102742	74872.4	83937.3	85055.7	97565.3	101460	104261	111294	117712	109411	77593.3	90825.2	92779.6	0	0	0	0	0	0		101095
2021-10-14 14:30:00	50		458215	458739	436590	102279	96028.2	96389.8	105130	118921	101672	94496	106647	115654	114550	104490	97048.3	106718	110588	102134	99155.1	101203	112012	123207	107909	107220	97184.9	97275.6	102404	73751.6	87714.8	85620.1	94616.4	104991	105066	107647	118644	111150	78422.6	93755.2	89958.1	0	0	0	0	0	0		101558
2021-10-14 16:30:00	52		459568	453645	435967	101339	96279	97391.3	105232	117369	102366	97011.4	103834	113594	115527	104618	100784	107289	106764	100015	97403.6	107543	118593	119128	107794	104152	96125.2	93994.9	102700	79590.7	90895.6	91671.4	97857.9	100924	105429	109062	110602	108731	80457.5	88018.5	94027.2	0	0	0	0	0	0		101404
2021-10-14 18:30:00	54		461506	450864	430777	99630.6	95979.4	95305.1	104540	114387	103467	96522.3	107574	114496	114399	105449	100546	108194	106637	103411	100983	103444	113606	120180	106269	102642	96400.3	94342.1	103981	75398.3	91645.6	91663.6	96968.8	99099.5	106002	107318	114712	106559	76021.9	91303.9	90818.2	0	0	0	0	0	0		100690
2021-10-14 20:30:00	56		462266	447329	430329	102827	96672.7	97320.1	103037	112611	100702	99880.3	110246	111926	115220	104766	100057	102224	106799	104560	96946.1	103046	113393	119199	105899	103498	94850	92600.1	101927	77642.3	90809.6	90187.8	95319.4	96503.9	105211	106990	109961	104773	75692	89011.9	91246.9	0	0	0	0	0	0		99011.5
2021-10-14 22:30:00	58		458683	447316	428174	101820	97233.9	94292.9	102866	110186	97658.8	99403.5	108524	110267	115135	102738	100486	102618	102962	100771	94519.4	102100	113482	118589	103254	99549.3	95007.5	91646.1	98738.6	78216.5	93770.6	92178.7	95461.2	96982.7	103206	102606	108052	100346	76156.1	86186.8	91219.6	0	0	0	0	0	0		98550
2021-10-15 00:30:00	60		456023	446711	423638	101512	92951.9	91379.2	99067.4	106770	94141.8	95703.1	109696	110931	119060	104894	97229.6	101600	101918	99872.6	92114.2	99201.2	106513	114480	103164	95487.5	87512.8	90079	94696	80986.2	93121.9	89555.3	97524	92572.6	99958	100368	109131	101886	73048.4	84769.1	88682.2	0	0	0	0	0	0		96684.9
2021-10-15 02:30:00	62		456803	447010	423397	102192	95104.4	92155.4	96153.2	107107	94744.1	94693.6	103316	109440	114271	104444	95563.1	98882.9	100627	97968.2	83660.1	97991.4	106767	111856	98845.7	95862.5	90007	89732.6	94213.6	77395.4	92452.8	92351.3	91829.7	88423.9	98572.4	97014.5	101233	97066.3	68196	84704.4	85268.4	0	0	0	0	0	0		92942
2021-10-15 04:30:00	64		460220	446663	428449	100448	93381.5	91010.8	97032.1	101321	91780	96356.1	103714	106256	115446	98762.3	97712.2	95414.4	95226.9	96958.1	82929.4	97137.6	101988	105948	95764.6	93771.1	92020.5	86360.5	99032.8	79337.7	91745.7	91511.8	90927.4	88495.2	92710.4	92764.7	99308.5	95267.3	69480.4	85296.6	86290	0	0	0	0	0	0		90711
2021-10-15 06:30:00	66		456823	448617	429138	100580	93430.9	89001.8	91556.6	100304	87269.8	93813.4	97226.6	104758	112649	101712	98339.9	95779.5	92198.3	100142	84019.9	89295.5	101848	103373	93135.5	92230.2	87791.9	86767.6	93329.7	72561.1	91039.8	92532.3	88289.9	86122.7	94474.3	87273.2	97584.8	95760.3	68005	80906.3	79802.3	0	0	0	0	0	0		89629
2021-10-15 08:30:00	68		456657	447041	427896	94232.9	94052.8	88703.1	90805.9	97161.1	85016.7	92015.6	99693	100684	106013	98784.9	98659.2	91750.4	92957.2	95898.7	82669.2	88825.9	98511	100358	90248.1	90765.2	88013.9	86385.6	91002.9	75473.5	88552.2	89708.5	84614.2	88198.9	91949.4	85145.8	96746.2	90065.9	63641.8	77048.5	77991.3	0	0	0	0	0	0		88254.2
2021-10-15 10:30:00	70		457815	447792	425173	90116	95145.3	86698.6	87273.5	90807.4	88603.7	89910.9	95607.9	101767	106932	105525	98691.6	91113.5	91273.9	94449.1	81437.9	90106.6	96772	96880	86394.5	88976	90389.5	82802.2	93049.9	74569.6	91053.8	87929.4	83680.8	85792.8	92583.4	81654.6	93731	87219.2	62655.3	74964.1	77056.5	0	0	0	0	0	0		87352.3
2021-10-15 12:30:00	72		465643	450404	432677	92854.8	92000.3	85910.3	86784.1	93580.2	85350.7	87690.6	98699.9	98337.8	109307	106042	99292.9	88673.6	90061.1	92148.3	80835.4	90718.5	99454.4	97068.1	86354.8	86553.5	93590.8	79621.9	96034.7	74615.5	92406.6	92130.2	82360.3	85135.7	91994.6	80615.9	89661.1	88439.4	64710	76988.3	77422.7	0	0	0	0	0	0		86496.9
Normalised results - according to DMSO conc
			118.965	115.472	109.759	89.2576	81.9248	82.5928	95.3224	91.9649	89.7442	96.3585	92.3668	85.7809	131.69	116.207	120.997	81.228	94.4579	89.1642	95.023	95.0622	103.103	101.825	88.0896	88.0678	103.539	96.2919	89.5612	76.5068	89.6256	100.412	91.4196	108.98	99.6004	98.7844	103.364	97.8519	76.7957	79.6803	80.5228
			217.549	221.783	225.871	90.5213	75.7403	78.5082	92.153	91.5868	90.7018	99.3261	92.1309	88.1933	151.86	139.952	139.815	83.254	91.6637	88.9503	101.797	97.4438	110.414	106.857	91.7074	86.4104	106.087	99.1157	94.6252	77.2253	89.5943	99.5076	90.6218	107.128	102.25	102.223	103.837	93.9401	76.5632	78.5647	80.1019
			398.759	388.969	380.941	89.4384	79.452	83.5316	95.0845	93.4514	92.0837	95.8581	88.6643	83.5204	167.744	153.956	150.81	81.8173	94.3376	101.299	106.156	94.7609	125.446	114.765	92.505	87.5075	108.226	100.074	93.7932	77.6156	89.587	100.779	89.4932	108.894	101.613	100.252	102.922	96.8262	76.8997	78.2963	84.456
			505.229	501.199	485.39	96.395	86.3997	88.0877	91.8982	92.2247	91.0856	91.9611	84.1167	80.8136	179.357	163.201	158.044	83.5553	90.7406	102.279	101.356	92.6788	132.569	120.661	87.8855	78.4772	104.77	89.4382	93.3244	74.256	91.0705	100.058	89.7446	106.335	103.92	102.41	100.13	97.4604	72.4481	77.1958	79.6658
			614.018	603.395	594.294	101.701	88.1609	86.431	91.7253	93.5819	92.1301	82.5379	74.3163	75.1008	184.43	165.652	160.362	80.6156	93.365	98.4916	101.059	93.0753	131.154	109.113	85.5196	76.5401	104.095	83.62	93.1018	69.1706	90.4224	92.1944	91.1088	107.311	101.58	101.503	103.56	94.9373	69.2756	71.5922	73.2344
			708.305	710.917	681.505	104.924	90.1541	94.9315	88.5308	93.4917	95.8052	79.1023	73.5999	72.6655	180.413	155.642	152.095	85.7226	93.2363	96.8991	99.8302	93.1659	133.111	113.274	88.5586	76.3139	100.676	77.3384	93.8478	69.9977	86.3015	85.7643	91.3384	106.691	101.97	101.533	104.771	93.6958	69.9372	67.6213	70.014
			780.244	778.957	753.963	106.092	88.0168	91.2629	91.0646	94.7109	98.412	74.9173	70.161	72.6475	166.243	143.364	143.374	89.2538	93.6757	92.5039	98.9556	96.9977	132.855	117.209	91.3058	76.5919	102.895	79.2593	91.5846	68.9002	87.2164	86.6719	91.7058	107.894	100.401	105.459	103.168	91.3732	68.0905	71.6084	75.8336
			806.615	813.139	776.651	102.742	86.1931	86.9534	89.7599	94.2916	102.988	74.0527	67.789	71.8622	156.747	135.912	134.705	84.6646	96.4219	91.3802	98.5019	94.3891	124.21	116.716	94.0169	82.6041	98.3135	83.4248	89.2938	66.4555	82.5547	83.1798	92.5847	107.798	99.6178	106.557	103.07	90.373	67.9929	70.4005	72.9106
			769.234	755.237	725.896	102.316	89.9466	85.2051	85.8988	91.9817	100.614	67.2939	65.0527	68.9125	150.185	131.334	127.138	87.956	91.2836	86.2534	100.113	93.1344	126.739	108.342	91.8314	80.4909	93.3462	82.4596	83.8129	64.4531	75.6876	75.6846	92.9377	107.609	99.4531	107.95	104.017	88.0329	64.4316	70.0295	72.6162
			750.357	739.214	708.114	105.676	92.83	89.0109	91.6324	98.6619	101.512	69.6839	66.4349	70.7236	146.56	126.872	124.269	89.4357	95.9287	87.897	99.6064	96.2123	123.117	105.955	95.7458	86.1339	96.1514	83.9277	90.6513	61.2122	72.9033	74.9519	95.5393	106.25	98.2106	107.901	103.083	89.016	63.1413	71.7356	76.2188
			718.436	702.15	669.451	105.833	90.0362	92.0717	91.076	97.2112	101.615	75.2736	72.7337	76.1803	140.818	122.198	126.971	91.4046	96.6728	87.9523	101.313	99.8922	127.804	104.337	93.8172	89.484	92.9634	82.5573	87.0514	62.5043	69.278	72.4069	94.351	104.009	101.64	107.956	103.102	88.9414	63.9833	71.6341	75.8974
			653.421	642.585	613.107	104.429	90.3884	88.599	90.3765	94.1272	101.596	77.593	74.6862	81.3962	142.433	122.18	122.637	87.8133	90.0482	83.2427	102.37	97.9859	121.754	104.617	94.975	86.0529	87.6439	83.0556	85.8721	59.2206	69.2885	71.2525	93.5145	105.098	101.388	106.397	102.945	90.6583	62.8028	68.8287	77.2849
			601.456	600.992	576.593	94.2078	92.3079	91.6593	98.4973	98.7288	103.237	78.5593	80.9689	84.139	135.516	125.015	117.31	90.9789	92.6231	86.1557	97.5407	93.494	125.129	104.932	101.547	84.8901	87.705	81.7825	83.6427	62.9809	69.8884	75.0133	95.4891	105.545	98.9657	104.723	101.843	93.4335	64.427	71.4407	79.646
			563.29	557.808	538.124	97.807	92.5307	84.1014	94.6358	98.0186	103.486	79.3109	85.3502	88.4716	127.185	114.275	110.006	89.7903	95.5834	84.3818	96.7207	95.3537	122.576	110.719	98.6161	90.5813	85.8658	79.7727	81.2648	62.3154	70.6807	74.3913	97.7205	102.117	100.162	100.809	103.897	95.294	68.3461	74.4515	82.5863
			500.267	498.917	474.168	100.311	88.836	88.5851	97.2104	99.0343	99.4041	77.9045	83.6438	87.5423	123.56	110.316	108.49	89.3957	94.1021	82.6765	86.9476	98.784	116.51	109.819	98.0321	93.8435	86.922	83.7776	85.4245	61.4509	68.7338	70.6739	94.577	103.426	101.997	101.973	104.869	93.1578	67.767	74.1677	82.6602
			480.988	472.851	461.496	96.4805	89.1997	83.7772	95.1728	100.82	97.6578	78.9527	82.2799	90.5558	117.546	111.154	102.553	88.7882	92.5456	83.423	90.0257	91.8162	116.507	107.363	94.736	94.8063	87.1216	82.4863	85.8562	58.7351	68.0892	71.3035	96.4467	100.363	103.19	103.399	100.056	96.5443	67.1506	73.8493	79.7077
			443.069	439.074	425.838	99.4171	90.689	84.0119	91.34	97.346	95.0613	78.3892	81.7342	89.7176	117.428	108.481	104.899	87.6941	97.129	80.8565	90.8099	95.5734	115.182	104.451	91.5547	92.0855	82.0433	80.1593	83.4078	57.5235	61.837	64.2113	97.1694	100.128	102.703	102.027	102.919	95.054	66.0438	72.0601	74.6048
			438.157	440.125	423.892	98.0327	92.4581	87.3866	95.7336	98.4481	95.3933	78.3178	87.0136	94.5008	115.318	104.309	100.366	92.9372	94.0558	85.5346	91.9576	99.1245	117.494	106.034	95.78	92.5675	84.1079	83.1189	87.2021	60.4794	66.3894	69.3988	96.9715	99.3318	103.697	101.432	103.132	95.4366	64.0828	75.0264	82.5744
			423.55	424.933	413.798	97.2069	92.1869	87.839	91.8245	97.3512	90.4275	78.8266	90.3884	93.7662	112.03	105.08	103.538	92.454	93.5038	82.779	90.6576	101.699	116.562	105.25	98.7842	89.7298	80.771	80.0157	83.9814	60.3365	67.9345	69.5375	98.9386	96.5598	104.502	100.95	100.633	98.4174	63.2844	75.0667	78.9619
			435.162	428.85	415.841	96.635	92.0264	86.1677	93.403	98.4945	93.769	80.7449	92.7576	100.922	109.843	101.695	97.5828	94.374	98.3302	84.8967	94.1239	98.9162	113.593	102.9	101.161	92.8817	84.801	84.6497	86.5617	65.2009	70.1779	76.3891	97.6594	96.0567	106.284	98.6595	104.568	96.7723	67.9807	77.3844	81.6915
			417.946	413.79	401.177	98.631	88.9431	90.1204	94.0414	100.433	87.8989	79.2334	90.5295	96.6597	108.597	104.556	96.7768	91.8376	94.659	86.9601	89.403	96.8344	112.208	106.14	97.9085	97.9119	80.1445	82.1232	86.6779	65.3535	69.6761	70.7224	96.7954	99.27	103.935	97.0914	105.836	97.0726	67.3764	77.7992	77.27
			421.495	416.538	403.908	99.1777	87.4274	86.9225	95.6068	102.281	88.8803	81.1838	91.2888	96.1757	109.991	97.4215	100.312	94.9452	93.1593	87.6079	92.33	101.511	107.922	106.944	100.725	93.883	83.4582	85.2981	87.0952	64.7449	72.3655	72.9359	100.631	98.6511	100.717	102.153	102.334	95.5137	68.7184	78.002	82.1553
			413.236	414.743	398.763	99.9967	89.6282	87.1535	93.0449	104.291	90.8749	81.6845	93.6728	98.3185	109.737	102.199	95.4332	97.0373	93.2466	90.3298	93.9497	104.396	107.089	107.824	95.0574	95.5373	84.93	83.8559	88.0475	65.5601	74.45	76.3285	98.0338	98.0483	103.918	98.02	106.486	95.4944	68.4102	83.3231	81.7918
			396.115	395.38	381.163	99.9156	92.8887	93.2088	89.6611	99.8387	90.5412	83.3232	93.5179	97.6878	111.435	100.878	97.9432	93.602	93.058	81.5165	96.8884	104.962	112.932	105.365	93.4552	94.2532	82.2287	82.1534	89.9472	66.8077	73.6709	73.9118	96.5368	98.0442	105.419	100.54	105.116	94.3444	65.1429	80.0988	78.7481
			409.035	398.772	382.863	101.655	92.5426	94.2671	92.8957	102.97	93.6292	83.8757	95.5918	95.2847	109.158	97.7199	97.0163	96.5246	96.8966	85.9876	93.5259	100.916	112.797	105.319	99.2389	93.201	79.7998	84.7482	91.0788	66.3729	74.4087	75.4002	96.5081	100.36	103.132	98.66	104.35	96.9905	68.7849	80.5147	82.2473
			407.374	407.84	388.148	100.71	94.5552	94.9113	93.4649	105.726	90.3912	84.0113	94.814	102.821	112.793	102.887	95.5597	94.8776	98.3177	90.8021	97.6342	99.6503	110.294	109.536	95.9361	95.3236	86.4018	86.4825	91.0415	65.5686	77.9825	76.1202	93.1651	103.38	103.455	95.703	105.48	98.8175	69.7212	83.3527	79.9768
			419.831	414.419	398.27	99.9361	94.9462	96.0431	96.1333	107.221	93.5145	88.6231	94.8555	103.772	113.928	103.17	99.3891	98.0124	97.5326	91.367	96.0553	106.055	116.951	108.827	98.4738	95.1462	87.8135	85.8674	93.8198	72.7087	83.0361	83.7448	96.5033	99.527	103.97	99.6317	101.039	99.3294	73.5006	80.4078	85.8969
			421.353	411.637	393.298	98.9479	95.3217	94.652	95.4445	104.435	94.4654	88.1245	98.215	104.534	113.615	104.726	99.8568	98.7808	97.3596	94.4139	100.291	102.735	112.827	109.724	97.0234	93.7113	88.0131	86.1339	94.9344	68.8384	83.6721	83.6885	96.3043	98.4204	105.275	97.9806	104.732	97.2876	69.4078	83.3601	82.9167
			431.053	417.125	401.272	103.853	97.6378	98.2917	96.0799	105.007	93.9019	93.1361	102.802	104.369	116.37	105.812	101.056	95.3217	99.5877	97.4996	97.914	104.075	114.525	111.15	98.7481	96.5096	88.4455	86.3475	95.0443	72.3997	84.6779	84.0981	96.2711	97.4674	106.262	99.7655	102.536	97.6987	70.5811	83.0015	85.0857
			442.454	431.489	413.024	103.319	98.6645	95.6803	99.226	106.287	94.2035	95.8864	104.684	106.365	116.829	104.25	101.965	98.987	99.3196	97.2058	95.91	103.602	115.151	114.393	99.6003	96.0271	91.646	88.4036	95.2451	75.4491	90.4529	88.9173	96.8657	98.4096	104.725	98.976	104.229	96.7953	73.4616	83.1374	87.9921
			439.35	430.379	408.149	104.992	96.139	94.5124	95.4454	102.866	90.6998	92.204	105.685	106.875	123.142	108.491	100.563	97.8851	98.1912	96.2211	95.2726	102.603	110.165	110.294	99.3918	91.9963	84.3131	86.7855	91.2337	78.0252	89.7172	86.281	100.868	95.7467	103.385	96.6982	105.141	98.1609	70.3776	81.6698	85.4399
			464.051	454.103	430.115	109.953	102.327	99.1537	97.6789	108.807	96.2474	96.1961	104.955	111.177	122.949	112.375	102.82	100.452	102.224	99.5227	90.0133	105.433	114.875	113.631	100.414	97.3836	91.4351	91.1564	95.7085	78.6235	93.9198	93.8167	98.8032	95.1388	106.058	98.5538	102.84	98.6065	69.2781	86.0484	86.6214
			480.496	466.342	447.326	110.734	102.944	100.331	101.307	105.785	95.8236	100.601	108.284	110.938	127.268	108.876	107.718	99.6181	99.4224	101.23	91.4216	107.085	112.432	110.616	99.9838	97.9024	96.0747	90.1653	103.396	82.8331	95.7878	95.5436	100.239	97.5573	102.204	96.8517	103.684	99.4646	72.5416	89.0546	90.0918
			488.375	479.602	458.777	112.218	104.242	99.3002	97.8803	107.232	93.2974	100.293	103.942	111.993	125.684	113.482	109.719	102.395	98.5663	107.059	93.7418	99.6279	113.632	110.513	99.5682	98.6003	93.8555	92.7604	99.7758	77.5727	97.3277	98.9233	98.506	96.088	105.406	93.301	104.325	102.374	72.702	86.4943	85.3141
			503.744	493.136	472.017	106.774	106.57	100.509	100.169	107.18	93.783	101.504	109.972	111.065	120.123	111.932	111.79	101.211	102.542	105.787	93.6717	100.648	111.622	110.707	99.5537	100.124	97.0892	95.293	100.386	83.2557	97.683	98.9585	95.8756	99.9374	104.187	93.9254	106.722	99.3527	70.204	84.9931	86.0332
			523.008	511.558	485.719	103.164	108.921	99.2516	99.7014	103.739	101.221	102.714	109.223	116.259	122.415	120.804	112.981	104.088	104.271	107.899	93.2292	103.153	110.784	110.676	98.6972	101.646	103.261	94.5933	106.3	85.1884	104.02	100.451	95.7969	98.2146	105.988	93.2823	107.078	99.6394	71.5775	85.6391	88.0295
			539.946	522.275	501.72	107.35	106.363	99.3219	100.632	108.513	98.9701	101.683	114.45	114.03	126.371	122.596	114.794	102.823	104.432	106.852	93.4547	104.881	114.98	112.557	100.134	100.365	108.525	92.3272	111.359	86.5219	107.152	106.831	95.2177	98.4263	106.356	93.4799	103.968	102.552	75.0359	89.2734	89.777
[truncated: 2 more columns]

## Sheet: CCHFV rep 131021 plate1
Vessel Name: AF CCHFV MGS 13/10/21 AF1AF2 screen plate 1
Metric: Total Green Object Integrated Intensity (GCU x µm²/Image)
Cell Type:
Passage: 0
Notes:
Analysis: AF CCHFV MGS 081021 Lower T and better filters
Date Time	Elapsed	B2	B3	B4	B5	B6	B7	B8	B9	B10	C2	C3	C4	C5	C6	C7	C8	C9	C10	D2	D3	D4	D5	D6	D7	D8	D9	D10	E2	E3	E4	E5	E6	E7	E8	E9	E10	F2	F3	F4	F5	F6	F7	F8	F9	F10	G2	G3	G4
2021-10-13 12:45:00	0	26182.6	26529	25057.3	25980.2	29605.7	28186.6	27211.8	27192.6	26832.7	18632.9	24228.5	24520.3	29944.3	25893.2	28237.2	31482.8	32475.5	32332.7	25515.3	27594.4	26703.8	32407.8	31941	34426.9	31951.5	32245.2	27193.5	32020.8	26239.7	33070.8	29703.9	23076.4	28761.4	33140.1	31706	32117.2	26066.8	27973	25528.5	34748.8	34078.3	29115.1	23477.4	26604.5	26458.8	25879.7	21633.3	26385.9
2021-10-13 14:45:00	2	20872.5	20835.3	19967.5	22089.1	24925.1	23208.9	22391	22004.7	22265	15505.9	18807.2	19548.4	24426.5	21076.5	22072.3	27061.4	28669.2	28297.7	21125.6	20607.4	21844.3	28923	27895.7	29641.3	31484.4	34546.8	23194.5	26424	22069.7	28951.1	24101.3	18631.7	23705	27996.2	27906.3	27909.1	21512.4	23234.8	20943.6	29854.7	31426.1	26075.3	18991.5	21801.8	21694.2	20683.9	17158.9	21742.9
2021-10-13 16:45:00	4	21792.7	22606.3	21411.5	21795.1	23787.9	22996.3	21559.8	20502	20243.4	14961	18958.1	19884.1	23418.4	20715.5	22296.2	25750.7	27157.5	25049.5	20234.7	21583	21187.1	26601	26040.1	27289.3	41332.8	46107	23982.1	24305.4	20470.6	27112.7	23138.5	18511.1	23536.5	26613	25467.1	27389	21575.3	22498.2	21655.4	27921.9	29170.2	23231.5	19651.2	21375.3	22280.2	20633.2	16938.6	22802.9
2021-10-13 18:45:00	6	22297.9	21604.5	20948.3	22532.6	25714.9	24373.4	19249.3	20102.4	17237.6	15430.9	19771.5	19798.5	23798.4	19624.5	21585.8	24944.6	24968.9	23349.1	20252.8	22868.8	21776.9	24576.3	24703.8	24568.9	55828	63186	25759.8	22536.5	18936.2	25508.6	22814.3	19353.7	23909.5	25855.2	25716.8	26715.3	22199.2	23189.4	21819.5	25314.1	26989.6	22013	20014.8	20816.8	22394.2	21242	16263.6	23394
2021-10-13 20:45:00	8	22889.3	22797.5	22164.4	24424	28018.8	26416.9	20044.7	20812.6	18370.7	16284.8	20439.9	21033	24760.4	19683.4	22823.7	24959	24652.6	23616.7	22006.1	24124.6	23660	24252.4	24372	25071.8	65104.7	67827.9	27314.3	22036.6	19249.6	25317.7	24686.1	21445.7	25148.6	26434.2	25064.1	26265.1	24701.8	24407.5	23484.4	25268	27165.1	22321.1	21176.9	22119.2	24018.4	21779.9	17590.2	24515.2
2021-10-13 22:45:00	10	25315.6	24341.7	22988.8	27221.8	29971.3	28990.9	21448.4	23378.1	20340.4	16640.5	22288	23661.1	27085.9	21988.1	24682.1	26775.4	25780.6	25454.5	25909.3	24982.8	25661.1	26097.2	25987.4	26675.1	70324	69421.9	30843.3	24007	20456.1	26362.1	28037.9	23843	27757.3	25819.9	25938.9	27481.3	26943.7	26544.9	26386.7	27319.4	28846.5	23762.4	23219.5	25221.8	26008.5	22783.7	21291.9	27652.3
2021-10-14 00:45:00	12	27428.8	26107.7	24223.3	28571.9	31463.1	30374.2	25064.2	27405.4	21688.9	18656.5	25677.8	25621.8	29956	25104.2	27202.9	28980.1	26961.8	28094.4	28590	28560.6	29335.9	28543.8	29402.8	29962.9	74220.6	71478.5	34349.4	27828.4	23206.6	30235	29620.5	27396.6	30991.2	28435.4	28853	29872.9	29250.3	31160	28439.4	30378.3	32705.7	25465.5	25456.4	27904.8	29636.7	25631.4	25054.7	30629.9
2021-10-14 02:45:00	14	28794.4	27848.8	26091.8	29754.4	32486.1	31743.5	27531.9	32047.3	25800.1	20455.4	27943.2	27864.2	34165.3	28792.1	30657.8	32274.7	30257.3	30339.5	33378.8	32643.3	31266.2	31808.3	34058.9	33808.1	78021.1	74096.1	37731.3	30152.3	27834.7	34391.1	34378.5	31238.1	34471.8	32844.6	31142	32332.7	33253.9	33604.4	31112.1	33859	36454.7	29544.2	28732.2	31070.7	31952.1	29051.1	27580.3	34808.1
2021-10-14 04:45:00	16	30767.1	29484.8	28989.4	29725.9	33419.1	32019.3	32442.8	36749.8	29788.8	23140.6	32923.2	30913.9	38634.3	34961.5	35260.6	35451.4	33712.2	35916.6	42299.2	37607.4	36892.7	36861.8	39343.8	37457.2	82139.9	78707	43851.9	34914.1	31926.2	38930.5	40976.2	36681.5	38298.7	35683.4	36130.7	35086.3	40104.3	37992.1	35500.2	39100.7	41910	32995.1	32751.6	34945.6	37518.2	32504.5	32726.1	39553.1
2021-10-14 06:45:00	18	33611.4	32029.3	30712.3	29561.7	32995	31627.9	36405.5	41611.6	32533.6	27539.6	36352.5	35384.1	44746.3	40066	42102.5	40238.9	37517.9	39220.5	49240	44129.4	43079	41331.6	42660.9	41449.5	85171.1	82240.6	49771.9	41570.8	35208.8	42923.5	46179.7	43051.4	46510.5	40913.1	38933.4	40152.1	45393.3	43420.8	42281.5	43328.2	46695.7	39049.6	37810.3	38992.4	44594.1	39779.9	36904.7	42960.5
2021-10-14 08:45:00	20	37599.5	35803.2	32537.3	30065	32320.9	32258.1	43562	47808.8	39549.9	30091.4	41619.6	37605.7	51233.7	45445.4	47727.9	42243.5	41962.3	44905.2	56001.4	49121.3	49932.8	44203.8	46558.3	47984.4	90101.9	87964.2	55733.4	47964.6	40023.3	47398.2	51347.1	48569.3	52091.6	44878.3	44792.5	45891.2	49888.8	50497.7	48514.9	50185.2	50813.2	44513.1	42712.3	45053.5	49607.1	43335.9	44292.2	51166.1
2021-10-14 10:45:00	22	39454.7	41583.3	36756.3	29472.8	31268.8	32991.3	50636.5	56425.7	46768.9	34729.2	48718.8	43381	55297.1	51845.4	53444.4	47107.6	48887.4	48628.7	64569.8	58766.1	58167.8	49112.3	50312.3	50524.2	97245.6	93534.8	61080.4	53242.3	43653.2	54637.7	57771.2	56273.7	58909.3	49052.6	48355	49116.3	57770.1	60158.3	56613	55277.6	56490.6	47315.9	48536.5	52161.5	55868	48203.5	49864.5	57846.3
2021-10-14 12:45:00	24	42578.9	43716.1	41124.3	29741.1	31065.9	32057.3	55959.7	61059.8	54633.8	38315.1	54313.3	49493.4	62022.5	58019.8	59903.3	49956.5	52472.2	54464	70741.4	64597.5	64596.9	53422.4	54612.8	54841.7	105324	104701	69921.8	59897.8	47702.4	58940.6	65562.2	64780.6	66811.7	56528.3	55491	54430.9	65538.4	69964.2	67803.9	58612.3	62657	53490.4	55867.2	57899.5	63816.8	56800	57533.7	64362.5
2021-10-14 14:45:00	26	49440.2	53109	45709.3	29757	29564	32506.5	63459	70966.6	66556.2	44295.7	66253.8	57941.3	68708.3	67435.4	68789.7	58340.9	58752.9	63425.4	87612.5	76593.6	75806.4	60496.5	58738.3	60489.9	113775	116014	79887	64914.1	56650.9	66853.6	78856.1	74676.4	76235.3	63813.8	63946.1	58446.8	74771.1	83049.9	82347.2	65773.6	65199.9	58970.4	65042.1	66729	76504.5	64952.5	68154	74846.9
2021-10-14 16:45:00	28	52832.4	56186.8	48234.1	30625.6	28040.4	31124.6	70289.2	78992	73174.5	47200.9	73835.1	62458.1	75787.9	72515.2	73499.3	62415.5	63996.7	66962.6	99395.7	85894.2	86059.9	64079	65756.2	66543.6	124780	123229	91970.2	66687.7	59731.1	72429.7	88635.5	85164.3	88250.2	70317.6	71302.5	67768.1	87794.4	92435.7	90356.6	70730.9	73796.4	63749.2	76130.3	75011.4	86566.6	74094.3	78884.4	82694.8
2021-10-14 18:45:00	30	59124.1	60603.1	53062.2	31233.6	27361.3	32326.7	77428.8	87727.1	84751.9	52139.1	81947.9	71084.1	84298.1	81773.8	80514.1	70180.9	69786.6	73171.9	112284	95197.2	95853.8	69312.7	71331.8	73489.3	133376	132078	106947	77898.2	66045	79812.8	99663.4	93795.9	100921	75159.2	76019.7	72671.6	99982	104485	102122	76339.3	80753.1	67090.7	83606.8	84665.7	95881.6	85123.1	89428.9	94995.5
2021-10-14 20:45:00	32	60395.3	63701.9	55076.7	31546.1	27244.3	33150.1	83820.9	97375.3	92285.5	58054.5	90322.8	76209	88354.3	90734.6	87789.3	77359.2	75505.7	77258.2	120993	104809	104686	76594.2	76313.8	76772.8	140074	140501	112156	88097.6	69118.3	85859.4	106494	104070	109382	82474.3	82895.2	80344.2	109459	111061	113382	80710.2	87230.9	74394.4	88818.9	91923.2	106169	94204.7	96550.6	106793
2021-10-14 22:45:00	34	62838.2	65173.7	58042.3	33122.6	27444.4	34709.4	91955	103348	104025	59395.7	94118.6	82998.6	92331.5	95726.4	95195.7	82690	79744	82798.8	126664	110744	112414	84989	83784.2	82908.6	147531	150048	122119	94160.2	76457	91309.4	113298	108419	114455	90483.8	90244.9	85657.1	116287	115454	117742	86906	92525.1	78874.8	96751.6	100602	112140	100468	108557	114773
2021-10-15 00:45:00	36	65022.3	65620	57823	33444	29482.7	34386.2	95786.9	110516	112645	61114.5	99457.8	90564.3	94292.5	100126	100366	87625.2	86278.3	88658	134598	116584	116981	91493	88392.3	84891.4	153634	158889	125106	101734	77033.9	97447.1	117481	113618	119920	95992.8	97811.4	92260.1	121497	124935	122506	91819.7	95331.8	81508.6	102905	105536	119911	110494	110265	121870
2021-10-15 02:45:00	38	66600.4	70524.4	57298.2	32758	28623.7	35935.8	101106	115559	117659	65689.2	104580	93536.5	100696	103171	100939	92068.5	88468	90329.6	141171	119430	119220	94764.5	92490.4	91014	160475	159864	130339	104274	80533.8	101894	121586	121844	126390	101323	99929.9	97216.2	127596	129826	130442	101753	101405	85643.6	104961	113683	128909	113232	115393	128423
2021-10-15 04:45:00	40	68817.6	69641.9	59406	33505.7	31002.8	36110.3	105115	119418	121995	70371.2	111741	100648	100274	107260	103841	92671.1	93101.1	93308.9	146485	120241	129104	100834	99346.4	94375.6	170173	169018	138154	107489	88083.2	103885	126286	124813	129674	107884	103209	107276	131970	137726	133200	106059	107360	91546.2	108678	116442	133113	119276	124980	133706
2021-10-15 06:45:00	42	68954.2	66904.6	59249.7	34390	32460.7	34973.1	110947	121064	131003	72030.9	112750	101743	104616	108650	108206	99642.7	93169.9	99538.1	150539	130548	133615	103026	102720	100327	171997	172972	149821	115576	89616.6	108569	135175	130856	137676	111657	111472	110011	134836	139954	139456	113126	112068	95821	113393	119051	137029	126435	130971	141999
2021-10-15 08:45:00	44	72003.6	69368.4	60897.2	37016.4	36137.5	38572.6	116729	124984	136115	75446.6	116326	107054	108520	114322	106064	105382	98622.8	102921	151450	133440	135190	108122	107596	103523	177968	179218	149724	121795	89578.2	116483	132770	137431	136378	115566	115210	114882	140197	141438	142439	118791	117018	100810	118581	123930	143124	131038	134025	146785
2021-10-15 10:45:00	46	72141.4	72458.5	61321.3	38295.4	36940.1	39700.8	118317	128421	135900	79146.7	120493	109635	107370	117892	110714	109198	104255	105222	148797	135519	139984	110789	114023	105646	179118	185348	159210	122767	94451.1	117686	136961	138216	140998	116098	119683	120961	141683	146071	144375	123756	120673	103684	123304	126010	139812	134062	138411	151674
2021-10-15 12:45:00	48	76943	72195.5	64433.7	39126.2	39380.1	40443.3	131008	130672	143075	78936	122535	114963	113231	121439	113310	115765	109346	114234	155673	140645	143531	125175	116557	112981	188937	192767	164732	127459	102014	124115	146198	143079	147074	126244	131731	130459	146554	149970	153363	131416	126569	110352	127240	133741	147766	138986	143768	159498
2021-10-15 14:45:00	50	77539.6	73421	64291	41104.4	40171.1	42139.9	138247	138932	144421	86261.2	125614	119698	116612	130353	117066	122404	112882	120186	165292	147191	146045	126160	122864	117157	197656	202795	166839	133956	106252	129843	152045	149878	153278	138101	136076	135229	150634	151334	159192	137526	135543	118983	127860	138823	154316	150042	145264	159802
2021-10-15 16:45:00	52	77247.1	71668.2	64863.4	41737.2	41180.3	44602.1	137265	140562	148217	84678.1	127966	120206	120926	127760	114852	121937	111452	119362	162537	148108	149586	132141	118693	113697	193728	200794	169680	134888	106152	134045	146544	147961	152453	132018	140178	133954	152511	155785	157516	138152	141468	117621	125595	138445	154768	145401	145421	162617
2021-10-15 18:45:00	54	81719.8	73994.9	61444.7	45709.6	44879.9	45983	139596	139200	149574	89083.8	125044	117040	120927	133283	117717	120810	114626	121585	159647	145224	142372	127274	118780	118284	196796	202759	169168	139460	108383	134210	143718	146716	153619	135792	139604	134552	151003	157586	154599	138302	139467	116876	128545	136486	153070	149486	144874	164002
2021-10-15 20:45:00	56	83968.5	69901.3	59909.8	44073.8	44517.4	46858.5	138850	134713	146788	84360.7	123087	118659	118018	129754	112952	115911	114136	118780	151263	139390	138375	133932	120042	119639	188748	206331	171876	134924	101938	135410	143476	141839	149916	135807	135174	138894	145161	153664	151535	134768	134260	119137	130865	140412	150741	145076	142254	160192
2021-10-15 22:45:00	58	76342.2	65747.8	60125.9	43703.6	44105.9	45163.2	134854	130631	144602	81179.1	122075	119402	114086	126786	113575	115943	110150	115954	148460	135336	135665	128010	118015	120206	183785	201894	167512	135075	101727	133592	139546	138536	149314	128766	135302	136745	137428	150656	145852	134012	132776	119468	123814	132468	149994	138765	139083	157634
2021-10-16 00:45:00	60	76246.1	69006.4	58504.8	44444.7	43319.6	45739.8	133972	130696	139415	81290.6	119708	114368	115410	127998	110518	111719	109146	112531	140594	129829	131494	127024	121315	118286	176491	190792	158811	132254	103572	133529	136408	136219	149392	130282	131379	137004	131312	148999	146938	131772	134538	115574	119195	134392	147574	133870	134558	151353
2021-10-16 02:45:00	62	72440	67731.3	54130.5	44384.2	43514.7	47615.1	134480	130039	139478	77335.3	119151	117280	115814	125266	108851	116347	108096	110313	137002	126905	130241	124367	117032	116978	174276	188934	158105	126925	103791	131765	133131	134207	144289	131930	127279	138533	128835	145934	143488	132350	130322	115284	117932	133002	147440	133346	130466	149756
2021-10-16 04:45:00	64	70292.7	66782.2	54113.2	45500.8	43235.2	48802	129522	132183	133095	78041.2	114509	111513	117194	122248	105800	112929	108854	112909	138991	122567	124236	125600	121639	112845	168110	182690	158625	128564	100812	124258	134298	134791	139521	128780	127369	137070	127276	142708	141714	134231	130364	115871	112744	131090	139807	124851	127849	144817
2021-10-16 06:45:00	66	71567.9	63653.6	52668.8	45315.7	41926.8	48073.7	127533	127677	130373	75437.4	112491	111417	114477	120450	106439	114591	104541	106471	127954	117816	124590	124567	116817	114716	168390	181391	153248	123402	102406	125614	130938	133393	137010	125880	129857	133821	124068	140915	138323	130755	124657	117631	110014	130720	133979	124002	122389	138636
2021-10-16 08:45:00	68	68060.7	58951.7	50956.3	46771.7	42740.5	48699.5	123616	123726	126091	74290.8	115368	112471	109954	117328	97338.7	110250	103414	103905	134083	120268	116637	121027	119049	113642	167935	176173	153268	119457	98824.4	125352	128007	129120	130945	123564	128101	129066	122861	137348	135669	128744	125662	114916	108464	124312	134364	118918	119561	134144
2021-10-16 10:45:00	70	63765.2	62427.4	48632.8	46275.8	44465.7	48904.3	123192	126867	128089	72876.7	110495	112167	109763	117860	99544	107142	100842	101842	131605	116867	119139	118555	116818	114648	166294	172139	146061	119606	93448.1	120598	123438	126538	128371	115903	119716	129299	123161	132031	134329	127352	122150	112650	103444	121455	132456	119057	123004	131139
2021-10-16 12:45:00	72	62153.4	60437.3	44974.2	44709	44153.8	47635.5	120430	125302	126033	74377.9	110097	109945	104587	114102	96396.5	104590	100491	102241	126562	117443	116591	116432	109535	110818	160771	169452	142793	116292	93509.9	119809	122931	125743	126633	116250	120186	122257	123898	128893	129717	126729	122430	111359	98625.6	117123	128589	115497	120874	132106
0.1% DMSO control
Date Time	Elapsed	B2	B3	B4	B5	B6	B7	B8	B9	B10	C2	C3	C4	C5	C6	C7	C8	C9	C10	D2	D3	D4	D5	D6	D7	D8	D9	D10	E2	E3	E4	E5	E6	E7	E8	E9	E10	F2	F3	F4	F5	F6	F7	F8	F9	F10	G2	G3	G4
2021-10-13 12:45:00	0	100.118	101.443	95.8152	99.3443	113.207	107.781	104.054	103.98	102.604	71.2494	92.646	93.7616	114.502	99.0115	107.974	120.385	124.181	123.635	97.5665	105.516	102.111	123.922	122.137	131.643	122.178	123.3	103.984	122.443	100.336	126.458	113.583	88.2405	109.979	126.722	121.239	122.811	99.6753	106.964	97.6169	132.874	130.31	111.331	89.7737	101.731	101.174	98.9599	82.7221	100.896
2021-10-13 14:45:00	2	87.0226	86.8674	83.2493	92.0946	103.919	96.7634	93.3534	91.7429	92.8283	64.6479	78.4116	81.5021	101.84	87.8731	92.0248	112.826	119.529	117.98	88.0776	85.9172	91.0741	120.587	116.304	123.582	131.266	144.034	96.7036	110.168	92.0138	120.704	100.484	77.68	98.8319	116.723	116.348	116.36	89.6904	96.8713	87.3188	124.471	131.023	108.714	79.1802	90.8969	90.4484	86.2361	71.5396	90.6515
2021-10-13 16:45:00	4	87.655	90.9274	86.1215	87.6647	95.6799	92.4961	86.718	82.4635	81.4234	60.1764	76.2535	79.9779	94.1937	83.3221	89.6802	103.575	109.233	100.755	81.3885	86.8114	85.2192	106.995	104.739	109.763	166.249	185.452	96.4611	97.7616	82.3371	109.053	93.0681	74.4556	94.6688	107.043	102.434	110.165	86.7806	90.4925	87.1028	112.308	117.329	93.4422	79.0412	85.976	89.6156	82.9913	68.1306	91.7181
2021-10-13 18:45:00	6	88.2328	85.4892	82.8926	89.1618	101.754	96.4458	76.1699	79.5454	68.2093	61.0601	78.2362	78.3429	94.1703	77.6545	85.415	98.7061	98.8021	92.3926	80.1403	90.492	86.1715	97.2486	97.7531	97.2195	220.912	250.028	101.932	89.1769	74.9306	100.938	90.2763	76.5827	94.61	102.309	101.762	105.713	87.8426	91.7606	86.3398	100.168	106.798	87.1056	79.1989	82.3721	88.6139	84.0549	64.3554	92.5704
2021-10-13 20:45:00	8	83.874	83.5376	81.2176	89.4975	102.67	96.8003	73.4503	76.2642	67.3162	59.6728	74.8987	77.0718	90.7302	72.1266	83.6335	91.4579	90.3354	86.5394	80.6377	88.4003	86.698	88.8688	89.3071	91.8713	238.565	248.544	100.088	80.7495	70.5369	92.7724	90.4579	78.5842	92.1528	96.8635	91.8429	96.2438	90.5154	89.4372	86.0546	92.5904	99.5419	81.792	77.599	81.0521	88.0112	79.8087	64.4562	89.8318
2021-10-13 22:45:00	10	85.4874	82.1988	77.63	91.9246	101.209	97.8984	72.4284	78.9447	68.6868	56.1927	75.2637	79.9004	91.4656	74.251	83.3484	90.4169	87.0579	85.9566	87.4925	84.3637	86.6542	88.127	87.756	90.0785	237.475	234.429	104.154	81.0684	69.0775	89.0215	94.6804	80.5149	93.7329	87.1903	87.5923	92.8008	90.9855	89.6388	89.1045	92.2542	97.4107	80.2425	78.4091	85.1709	87.8275	76.9375	71.9	93.3783
2021-10-14 00:45:00	12	84.7098	80.63	74.8102	88.2402	97.1694	93.8063	77.4074	84.6376	66.983	57.6179	79.3021	79.1294	92.5147	77.5306	84.0123	89.5009	83.2677	86.7654	88.2961	88.2054	90.5996	88.1536	90.8062	92.5361	229.22	220.751	106.083	85.9439	71.6702	93.3764	91.4787	84.6104	95.7119	87.8186	89.1085	92.2581	90.3355	96.2332	87.831	93.8192	101.007	78.6464	78.6183	86.18	91.5286	79.1589	77.3779	94.5962
2021-10-14 02:45:00	14	78.1898	75.622	70.8509	80.7967	88.2145	86.1978	74.7617	87.0229	70.0589	55.5456	75.8786	75.664	92.7744	78.1836	83.2499	87.6405	82.1622	82.3855	90.6386	88.6413	84.9018	86.3739	92.4853	91.8043	211.862	201.204	102.458	81.8773	75.5839	93.3875	93.3532	84.8256	93.6066	89.1878	84.5648	87.7979	90.2995	91.251	84.4833	91.9424	98.9909	80.2258	78.0209	84.3711	86.7645	78.8868	74.8931	94.5197
2021-10-14 04:45:00	16	71.8496	68.8551	67.6982	69.418	78.0429	74.7738	75.7629	85.8208	69.565	54.0396	76.8847	72.1925	90.2217	81.6448	82.3431	82.7887	78.7272	83.875	98.7802	87.8237	86.1546	86.0824	91.8786	87.4729	191.819	183.802	102.406	81.534	74.5564	90.9135	95.6907	85.6614	89.438	83.3305	84.3752	81.9361	93.6546	88.7219	82.9027	91.3109	97.8714	77.0527	76.4839	81.6076	87.6154	75.907	76.4244	92.3674
2021-10-14 06:45:00	18	67.2317	64.0672	61.4327	59.1312	65.9987	63.2642	72.8208	83.2344	65.0758	55.0866	72.7148	70.7777	89.5045	80.1426	84.2163	80.4885	75.0458	78.4514	98.4932	88.2706	86.1696	82.6743	85.3332	82.9101	170.365	164.503	99.5572	83.1528	70.4271	85.8585	92.3718	86.1143	93.0334	81.8372	77.8771	80.3149	90.7987	86.8533	84.5744	86.6679	93.404	78.1096	75.6307	77.9953	89.2001	79.5704	73.8194	85.9324
2021-10-14 08:45:00	20	67.3247	64.1082	58.2605	53.8336	57.873	57.7604	78.001	85.6052	70.817	53.8808	74.5229	67.3357	91.7377	81.3732	85.4603	75.6401	75.1366	80.406	100.275	87.9553	89.4082	79.1501	83.366	85.9195	161.334	157.506	99.7948	85.8841	71.6646	84.87	91.9407	86.9668	93.2738	80.3579	80.2043	82.1715	89.3295	90.4197	86.8695	89.8602	90.9848	79.704	76.4794	80.6715	88.8252	77.5961	79.3085	91.6167
2021-10-14 10:45:00	22	63.3382	66.7554	59.0065	47.3139	50.1971	52.9624	81.2889	90.5826	75.0801	55.7522	78.2104	69.6413	88.7708	83.2297	85.7965	75.6238	78.481	78.0657	103.657	94.3396	93.3792	78.842	80.7685	81.1087	156.112	150.155	98.0549	85.4721	70.0783	87.7121	92.7425	90.3385	94.5697	78.7463	77.6264	78.8485	92.7408	96.5746	90.8832	88.7395	90.6868	75.9583	77.9176	83.737	89.6873	77.3831	80.0496	92.8631
2021-10-14 12:45:00	24	59.4388	61.0263	57.4083	41.5177	43.3671	44.751	78.1181	85.2376	76.2671	53.4867	75.8196	69.0913	86.5815	80.9938	83.6232	69.7378	73.2496	76.0301	98.7528	90.1761	90.1753	74.576	76.2378	76.5573	147.03	146.16	97.6086	83.6154	66.5911	82.2793	91.5228	90.4318	93.2671	78.9118	77.4638	75.9839	91.4896	97.6679	94.6522	81.821	87.4673	74.6709	77.9888	80.8259	89.0863	79.2911	80.3152	89.848
2021-10-14 14:45:00	26	58.1403	62.4548	53.7529	34.9935	34.7665	38.2267	74.6261	83.4549	78.2684	52.0906	77.9127	68.1374	80.7992	79.3023	80.8949	68.6074	69.0919	74.5867	103.03	90.0721	89.1464	71.1423	69.0747	71.1345	133.797	136.429	93.945	76.3373	66.62	78.6181	92.7328	87.8175	89.6507	75.0434	75.199	68.7319	87.9289	97.6646	96.8381	77.3481	76.6735	69.3477	76.4878	78.4716	89.9673	76.3824	80.1473	88.018
2021-10-14 16:45:00	28	54.1499	57.5879	49.4369	31.3893	28.7397	31.9008	72.042	80.9618	74.9992	48.378	75.6763	64.0156	77.6778	74.3235	75.3321	63.9719	65.5925	68.6324	101.874	88.0361	88.2059	65.6769	67.396	68.203	127.892	126.302	94.2636	68.3507	61.2206	74.2359	90.8458	87.288	90.4509	72.0711	73.0806	69.458	89.9837	94.7408	92.6098	72.4947	75.6367	65.3389	78.0287	76.8819	88.7253	75.942	80.8516	84.7569
2021-10-14 18:45:00	30	54.0125	55.3636	48.4747	28.5333	24.9958	29.5318	70.7346	80.1425	77.4246	47.6313	74.863	64.9384	77.0101	74.704	73.5532	64.1134	63.7531	66.8457	102.577	86.9668	87.5666	63.3202	65.1647	67.1357	121.845	120.659	97.7012	71.1634	60.335	72.9125	91.0469	85.6867	92.1958	68.6612	69.4474	66.3887	91.3379	95.4515	93.2932	69.7393	73.7715	61.2903	76.3785	77.3459	87.5921	77.7637	81.6973	86.7826
2021-10-14 20:45:00	32	51.2733	54.0805	46.758	26.7815	23.1294	28.1432	71.1608	82.668	78.3469	49.2861	76.6806	64.6986	75.0095	77.0302	74.5298	65.6751	64.1015	65.5893	102.718	88.9791	88.8744	65.0256	64.7875	65.1772	118.918	119.28	95.2161	74.7915	58.6788	72.8914	90.409	88.3514	92.861	70.0176	70.3749	68.2092	92.9263	94.2863	96.257	68.5199	74.0557	63.158	75.4039	78.0393	90.1333	79.9762	81.9678	90.6629
2021-10-14 22:45:00	34	49.8305	51.6825	46.0274	26.2661	21.7633	27.5244	72.9201	81.9543	82.4913	47.1006	74.6358	65.8176	73.2186	75.9108	75.4899	65.573	63.2367	65.6592	100.445	87.8194	89.1441	67.3961	66.4406	65.7463	116.992	118.988	96.8403	74.6687	60.6302	72.4081	89.8451	85.9763	90.7623	71.7534	71.5639	67.9258	92.2155	91.5551	93.3687	68.9162	73.3721	62.5475	76.7238	79.7771	88.9265	79.6704	86.0853	91.0147
2021-10-15 00:45:00	36	49.8222	50.2801	44.3058	25.6259	22.5905	26.3478	73.395	84.6812	86.3122	46.8278	76.2077	69.3932	72.2499	76.7199	76.9039	67.1412	66.1092	67.9326	103.133	89.3302	89.6347	70.1048	67.729	65.0465	117.72	121.746	95.8605	77.9516	59.0258	74.6671	90.0175	87.0576	91.8866	73.5527	74.9462	70.6926	93.095	95.7293	93.8677	70.3551	73.0462	62.4545	78.849	80.8648	91.8793	84.6639	84.4886	93.3807
2021-10-15 02:45:00	38	48.2195	51.0605	41.4846	23.7172	20.7239	26.0179	73.2016	83.6659	85.1862	47.5598	75.717	67.7216	72.9053	74.6969	73.0808	66.6587	64.0519	65.3997	102.209	86.4686	86.3165	68.6106	66.9642	65.8952	116.186	115.743	94.367	75.4955	58.3074	73.7725	88.0295	88.2165	91.5078	73.359	72.3504	70.3857	92.3807	93.9953	94.4414	73.6702	73.4186	62.0069	75.9928	82.308	93.3319	81.9815	83.5457	92.9795
2021-10-15 04:45:00	40	47.8007	48.3733	41.2635	23.2731	21.5346	25.0823	73.0129	82.9479	84.738	48.8799	77.6156	69.9101	69.6506	74.5026	72.1279	64.3694	64.6681	64.8124	101.749	83.5194	89.6755	70.0391	69.0061	65.5534	118.202	117.4	95.9617	74.6619	61.1827	72.1586	87.7184	86.695	90.0719	74.9361	71.6889	74.5144	91.6668	95.6643	92.5209	73.6688	74.5722	63.5881	75.4878	80.8811	92.4603	82.8495	86.8115	92.8721
2021-10-15 06:45:00	42	46.4228	45.0429	39.8893	23.1527	21.8538	23.5453	74.694	81.505	88.1963	48.4941	75.908	68.4974	70.4315	73.1479	72.8488	67.0835	62.7258	67.0131	101.349	87.8901	89.9548	69.3611	69.1553	67.5441	115.795	116.452	100.866	77.8105	60.3335	73.0932	91.0054	88.0978	92.6891	75.1722	75.0476	74.0638	90.7773	94.2225	93.8878	76.1611	75.4489	64.5106	76.3406	80.15	92.2538	85.1211	88.1748	95.5998
2021-10-15 08:45:00	44	46.0929	44.4059	38.9831	23.6959	23.1333	24.6921	74.7236	80.008	87.1335	48.2969	74.466	68.5302	69.469	73.1829	67.8968	67.4602	63.133	65.8844	96.9498	85.421	86.5412	69.2136	68.8772	66.2701	113.926	114.726	95.8456	77.9665	57.3432	74.5661	84.9919	87.9761	87.3017	73.9791	73.7511	73.5416	89.7467	90.5407	91.182	76.0435	74.9087	64.533	75.909	79.3331	91.6203	83.8837	85.7953	93.9639
2021-10-15 10:45:00	46	45.7705	45.9716	38.9056	24.2967	23.4368	25.1883	75.0667	81.4771	86.2221	50.215	76.4471	69.5585	68.121	74.7971	70.2429	69.2809	66.1448	66.7587	94.4051	85.9807	88.8138	70.2908	72.3424	67.0274	113.642	117.595	101.011	77.8901	59.9249	74.6665	86.8957	87.692	89.4567	73.6591	75.9336	76.7445	89.8915	92.6756	91.5993	78.5178	76.5615	65.7825	78.2308	79.9478	88.7044	85.0563	87.8156	96.2302
2021-10-15 12:45:00	48	46.3387	43.4795	38.805	23.5636	23.7166	24.3569	78.8992	78.6968	86.1666	47.539	73.7965	69.2361	68.1928	73.1365	68.2404	69.7193	65.8535	68.797	93.7535	84.703	86.441	75.3861	70.1964	68.0423	113.787	116.093	99.2092	76.7617	61.4376	74.7478	88.0475	86.1689	88.5751	76.0302	79.3346	78.5686	88.2617	90.3192	92.3622	79.1448	76.226	66.459	76.6298	80.5451	88.9917	83.7039	86.5842	96.0574
2021-10-15 14:45:00	50	45.4002	42.9887	37.643	24.067	23.5206	24.6733	80.9451	81.3462	84.5598	50.5067	73.5481	70.0846	68.2774	76.3231	68.5434	71.6684	66.0937	70.3697	96.7798	86.1815	85.5108	73.8679	71.9381	68.5968	115.73	118.738	97.6858	78.4323	62.2112	76.0242	89.024	87.7553	89.7458	80.8595	79.6735	79.1781	88.1977	88.6072	93.2083	80.5231	79.3619	69.6655	74.8631	81.2822	90.3535	87.851	85.0537	93.5657
2021-10-15 16:45:00	52	45.1278	41.8686	37.8933	24.3829	24.0576	26.0566	80.1902	82.1164	86.5885	49.469	74.7581	70.2246	70.6454	74.6375	67.0963	71.2357	65.1106	69.7315	94.9544	86.5248	87.388	77.1971	69.3404	66.4219	113.176	117.304	99.1272	78.8019	62.0138	78.3094	85.6113	86.4389	89.063	77.1252	81.8923	78.2558	89.0968	91.0098	92.0207	80.7087	82.6459	68.7145	73.3725	80.8798	90.4158	84.9431	84.9553	95.0009
2021-10-15 18:45:00	54	48.5344	43.9465	36.4928	27.1475	26.6547	27.3099	82.9078	82.6728	88.8335	52.9079	74.2653	69.5113	71.8201	79.1586	69.9135	71.7505	68.0776	72.2108	94.8162	86.2506	84.5567	75.5895	70.5447	70.2506	116.879	120.421	100.471	82.8272	64.3702	79.709	85.3558	87.1363	91.236	80.6488	82.9124	79.9118	89.6827	93.5923	91.8185	82.1393	82.8314	69.4142	76.3443	81.0608	90.9099	88.7816	86.0426	97.4026
2021-10-15 20:45:00	56	50.4696	42.0144	36.009	26.4907	26.7573	28.1644	83.4561	80.9697	88.2275	50.7053	73.9821	71.3202	70.9351	77.9888	67.8902	69.6687	68.602	71.3931	90.9172	83.7807	83.1707	80.5005	72.1515	71.9092	113.447	124.016	103.307	81.0968	61.2701	81.3889	86.237	85.253	90.1072	81.6274	81.2471	83.4827	87.2495	92.3602	91.0807	81.0027	80.6976	71.6077	78.6569	84.3948	90.6032	87.1981	85.5021	96.2839
2021-10-15 22:45:00	58	46.0806	39.6858	36.2924	26.3798	26.6226	27.2608	81.3989	78.8497	87.2827	49.0002	73.685	72.0716	68.8629	76.5291	68.5547	69.9842	66.4871	69.9907	89.6113	81.6899	81.8881	77.2679	71.2346	72.557	110.934	121.864	101.112	81.5323	61.403	80.6371	84.2306	83.6215	90.1271	77.7242	81.669	82.5402	82.9524	90.9373	88.0369	80.8905	80.1448	72.1114	74.735	79.9585	90.5375	83.7595	83.9516	95.1491
2021-10-16 00:45:00	60	48.3966	43.8012	37.1354	28.2108	27.4967	29.0329	85.0372	82.9579	88.4924	51.5985	75.9835	72.5941	73.2558	81.2456	70.1501	70.9126	69.2791	71.4282	89.2405	82.408	83.4648	80.6277	77.0035	75.0811	112.026	121.104	100.804	83.9468	65.7413	84.7565	86.5838	86.464	94.825	82.6955	83.3918	86.9621	83.3491	94.5757	93.2675	83.6414	85.3968	73.3592	75.6582	85.3041	93.6711	84.973	85.4092	96.0701
2021-10-16 02:45:00	62	46.1914	43.1889	34.5163	28.3016	27.7472	30.3618	85.751	82.9192	88.9381	49.3129	75.9764	74.7833	73.8485	79.8757	69.4091	74.1885	68.9272	70.3413	87.3596	80.9208	83.0481	79.3029	74.6252	74.5909	111.127	120.474	100.816	80.9338	66.1824	84.0202	84.8911	85.5771	92.0058	84.125	81.1594	88.3355	82.1514	93.0549	91.4949	84.393	83.1001	73.5112	75.1994	84.8088	94.0155	85.0282	83.1916	95.4919
2021-10-16 04:45:00	64	46.6123	44.2845	35.8835	30.1724	28.67	32.3615	85.8885	87.6532	88.2578	51.7505	75.9329	73.9464	77.7135	81.065	70.1581	74.8854	72.183	74.8722	92.1673	81.2764	82.3833	83.2878	80.6607	74.8293	111.477	121.145	105.187	85.2528	66.8503	82.398	89.0555	89.3821	92.5191	85.3961	84.4609	90.8936	84.3987	94.632	93.973	89.0111	86.4466	76.8361	74.7624	86.9283	92.7083	82.7909	84.779	96.0309
2021-10-16 06:45:00	66	48.2266	42.8934	35.4913	30.5363	28.2527	32.3948	85.939	86.036	87.8525	50.834	75.8027	75.0789	77.141	81.1658	71.7244	77.2181	70.4457	71.7465	86.2225	79.3915	83.9555	83.9403	78.7177	77.3021	113.471	122.232	103.267	83.1554	69.007	84.6456	88.2338	89.8881	92.3249	84.8253	87.5053	90.1765	83.6041	94.9567	93.2102	88.1105	84.0008	79.2666	74.1337	88.087	90.2828	83.5597	82.4725	93.4211
2021-10-16 08:45:00	68	46.5902	40.3548	34.8816	32.0171	29.2576	33.3367	84.6197	84.6957	86.3146	50.855	78.9737	76.9906	75.2682	80.3158	66.6322	75.4705	70.7912	71.1272	91.7854	82.3282	79.8429	82.8475	81.494	77.7926	114.958	120.598	104.918	81.7733	67.6492	85.8081	87.6257	88.388	89.637	84.5848	87.6903	88.351	84.1031	94.0198	92.871	88.1307	86.0208	78.6645	74.2477	85.0967	91.9772	81.4038	81.8443	91.8271
2021-10-16 10:45:00	70	44.6309	43.6945	34.0393	32.3896	31.1226	34.2294	86.2254	88.7977	89.6526	51.0083	77.3382	78.5087	76.8261	82.4931	69.6734	74.9918	70.5816	71.2818	92.1136	81.7984	83.3884	82.9796	81.7637	80.245	116.393	120.484	102.232	83.715	65.4067	84.4099	86.3977	88.5668	89.8502	81.1233	83.7926	90.4997	86.2037	92.4116	94.0201	89.1373	85.4959	78.8463	72.4029	85.0095	92.709	83.3313	86.0937	91.7873
2021-10-16 12:45:00	72	44.4495	43.2222	32.1636	31.974	31.5769	34.0669	86.1263	89.6107	90.1333	53.1919	78.7368	78.6281	74.796	81.6005	68.9386	74.7983	71.8668	73.1186	90.5115	83.99	83.381	83.2674	78.3346	79.2522	114.977	121.185	102.119	83.1668	66.8742	85.6819	87.9149	89.9262	90.5627	83.1371	85.9516	87.4328	88.6065	92.1785	92.7677	90.631	87.5563	79.6393	70.5328	83.7614	91.9612	82.5988	86.4442	94.4769
[truncated: 8 more columns]

[truncated: 16 more sheets: CCHFV rep 131021 plate2, CCHFV rep 131021 norm, CCHFV replication combined, CCHFV nanoDSF exp1, CCHFV nanoDSF exp2, CCHFV nanoDSF exp3, IAV cytotox exp1 plate1, IAV cytotox exp1 plate2, IAV cytotox exp1 plate3, IAV cytotox exp1 combined, IAV cytotox exp2 raw, IAV cytotox exp2 analysed, IAV cytotox exp3 analysed, IAV cytotox processed, IAV TCID50, 19F NMR of OA3]
